# Supplementary material for: Purinergic signaling mediates neuroglial interactions to modulate sighs
Source: Nat Commun. 2023 Aug 31;14:5300. doi: 10.1038/s41467-023-40812-x (PMC10471608; doi:10.1038/s41467-023-40812-x)
Supplement: Supplementary file 3 — Source Data [file 41467_2023_40812_MOESM3_ESM.xlsx]

## Sheet: Figure 1
Figure 1
Figure 1b	Amplitude	eupnea	sighs		Burst Duration	eupnea	sighs		Post Burst Interval	eupnea	sighs		Inter-event Interval	eupnea	sighs
		1	2.43074			0.649615	1.17558			2.6432	7.38251			3.21657	556.981
		1	2.05821			0.55728	1.20623			2.28305	5.33228			2.80551	1311.37
		1	2.1082			0.80863	1.22792			3.79763	4.81912			4.63606	182.015
		1	2.07624			0.508641	0.8505			3.26877	4.37225			3.77399	141.144
		1	2.01595			0.436841	0.9134			6.21294	8.9112			6.58806	159.895
		1	2.22329			0.651253	1.1514			6.2778	11.7478			7.08564	266.872
		1	1.20274			0.446952	0.716789			5.5181	7.09214			5.9996	224.931
		1	1.17639			0.425482	0.739203			2.98451	3.74169			3.403	99.0382
		1	1.44442			1.27807	1.41566			10.3845	10.9085			11.7037	117.019
		1	1.76883			1.49769	1.80238			9.41142	12.5751			10.9519	196.107
		1	2.06499			0.469898	0.744232			1.6934	3.50272			2.19103	170.893
		1	1.5961			0.367813	0.577812			2.21207	4.93816			2.58607	826.553
		1	1.24084			0.876881	1.09234			4.54751	9.44698			5.41401	283.03
		1	1.56656			0.611228	0.956542			3.73462	5.56831			4.34972	552.375
		1	2.26112			0.60898	0.903759			2.04714	3.6911			2.67374	285.452
		1	2.03451			0.337884	0.597837			1.0573	2.64864			1.40127	216.657
		1	1.89687			0.473762	1.16422			2.69199	4.93332			3.14737	176.746
		1	1.66661			0.440577	1.12245			1.90673	4.08821			2.37713	178.653
Figure 1d			Avg. eupneic frequency
% monophasic		75	0.344538
		0	0.404562
		0	0.220885
		0	0.281077
		0	0.167929
		0	0.148387
		20	0.175386
		50	0.344374
		0	0.08601
		0	0.093358
		55.5556	0.478773
		33.3333	0.448254
		0	0.20009
		0	0.241448
		44.4444	0.388167
		66.6667	0.780039
		0	0.385605
		0	0.541806
Figure 1e	Bursts/period Baseline, Inhibition block, isoproterenol for eupnea and sighs
		sighs								eupnea
	Baseline	4	5	1	2	0	3	1	3	274	85	266	122	275	274	335	275
	+Inhibition block	4	1	5	3	4	3	6	3	322	98	207	88	94	218	290	204
	+Isoproterenol	12	5	6	8	7	5	6	6	333	66	169	94	82	113	276	97
Figure 1f	eupnea and sigh amplitude
			1	2	3	4	5	6	7
	sighs	Baseline	2.06047	1.45088	1.31636	1.64054	2.2344	2.08434	3.20908
		+Inhibition block	1.61878	1.97744	1.36596	1.65818	3.10521	2.66762	4.60902
		+Isoproterenol	1.53775	1.73734	1.49571	1.64798	2.30822	2.0473	4.01947
	eupnea	Baseline
		+Inhibition block	1.11778	1.53889	1.26085	1.22933	2.17779	1.57466	3.12161
		+Isoproterenol	0.943781	1.47139	1.2596	1.19154	1.70649	1.38234	3.31396
	eupnea-sigh amplitude ratio
		Baseline	Inhibition Block	Isoproterenol
		2.06047	1.44821	1.62935
		1.45088	1.28498	1.18075
		1.31636	1.08336	1.18745
		1.64054	1.34885	1.38307
		2.2344	1.42585	1.35262
		2.08434	1.69409	1.48104
		3.20908	1.47649	1.21289
	Post Burst Interval
	Baseline	+Inhibition block	+Isoproterenol
	1.67327	1.85706	2.83316
	1.98233	3.46844	2.4868
	1.69354	1.48917	1.82846
	1.36797	1.7241	1.69349
	2.28376	2.00773	1.79129
	1.57708	1.67481	1.36895
	3.86793	1.69819	1.50163
	2.86495	1.67346	1.50199
	Duration		1	2	3	4	5	6	7
		Baseline	1.50246	1.54255	1.31636	1.51632	1.35214	1.72344	1.6358
		+Inhibition block	1.89514	2.15674	1.08336	1.45086	1.45055	1.41138	1.73553
		+Isoproterenol	1.59738	1.7724	1.18745	1.22235	1.3269	1.39302	1.29509
	Sigh Shape		monophasic	biphasic
		Baseline	62.2768	37.7232
		+Inhibition block	46.6667	53.3333
		+Isoproterenol	44.3903	55.6097

## Sheet: Figure 2
Figure 2
Figure 2a		sighs					eupnea
Baseline, MRS2365, MRS2279		1	2	3	4	5	1	2	3	4	5
	Baseline	3	5	1	4	1	364	232	161	141	204
	MRS2365	8	5	5	6	5	436	293	104	144	241
	MRS2279	0	0	0	0	0	245	230	51	76	80
Baseline, MRS2365, TNP-ATP		sighs								eupnea
		1	2	3	4	5	6	7	8	1	2	3	4	5	6	7	8
	Baseline	4	5	5	4	1	7	2	1	601	693	584	219	554	278	187	293
	+MRS2365	5	6	9	6	2	11	6	5	544	668	460	169	162	126	212	261
	+TNP ATP	4	6	12	7	0	8	8	4	456	525	493	169	162	126	212	261
Figure 2b		sighs								eupnea
Baseline, Isoproterenol, MRS2279		1	2	3	4	5	6	7	8	1	2	3	4	5	6	7	8
	Baseline	2	2	2	2	1	2	1	0	259	295	306	488	452	392	396	286
	+Isoproterenol	9	10	5	5	3	4	4	20	247	254	281	438	458	445	435	263
	+MRS2279	0	0	1	1	0	0	0	1	130	169	254	389	449	381	389	141
Figure 2c
no. sighs	SHI	SH+MRS2279	SHI	SH no MRS2279		% change from baseline	control				experimental
	2	0	3	3		hypoxia I	0.420455	0.457424	0.360112		0.374121	0.280786	0.136333	0.413851	0.286424	0.333995	0.648026	0.425846	0.395501
	1	1	3	3		baseline II (MRS) avg	0.320607	0.287499	0.276308		0.122912	0.104945	0.113231	0.241311	0.196553	0.134165	0.369451	0.207645	0.269553
	4	0	2	2		hypoxia II	0.401256	0.39118	0.372799		0.130291	0.106299	0.111307	0.217879	0.288338	0.241488	0.451486	0.34637	0.309854
	5	0				hypoxia I % chg from baseline II	-23.7476	-37.1482	-23.2718		-67.1464	-62.6244	-16.9454	-41.6913	-31.3768	-59.8303	-42.9883	-51.2395	-31.8452
	3	1				hypoxia II % chg from baseline II	25.1549	36.063	34.9216		6.00298	1.28955	-1.69935	-9.71026	-31.3768	79.9933	22.2044	66.8091	14.9511
	6	0
	1	0
	3	0
	4	0

## Sheet: Figure 3
Figure 3
Figure 3a		1	2	3	4	5	6	7	8
	Baseline	257	1193	253	125	9	5	0	3
	TFLLR-NH2	262	1316	260	153	29	12	1	13
				171	118			0	0
											s02_detected_bursts
figure 3d.										figure 3e-f
cell_id	mean_pre	mean_post	std_pre	std_post	xpix	ypix	slice_id	driver	reporter		on_sec	type
0	-0.207052	-0.10339	1.2286	0.851873	200.424	100.627	1154-002	aldh	r26lck		956.87	eupnea
1	-0.271849	-0.0605056	0.882635	1.11334	340.818	304.658	1154-002	aldh	r26lck		964.364	eupnea
2	-0.488138	0.136517	0.635826	1.13953	486.333	464.91	1154-002	aldh	r26lck		969.396	eupnea
3	-0.56029	0.123907	0.560348	1.14144	455.679	438.512	1154-002	aldh	r26lck		974.446	eupnea
4	-0.301203	-0.00374021	1.11267	0.84734	415.491	367.62	1154-002	aldh	r26lck		978.452	eupnea
5	-0.0871456	-0.00563711	0.893942	0.876853	449.507	354.827	1154-002	aldh	r26lck		979.848	eupnea
6	-0.336071	-0.219518	0.299855	0.319761	270.656	410.92	1154-002	aldh	r26lck		987.116	eupnea
7	-0.462809	-0.00203694	0.955232	1.00013	381.83	332.151	1154-002	aldh	r26lck		989.766	eupnea
8	-0.156595	-0.1093	1.08864	0.565346	212.82	121.336	1154-002	aldh	r26lck		994.514	eupnea
9	-0.238871	0.0189296	0.997844	1.11652	358.136	249.352	1154-002	aldh	r26lck		1002.16	eupnea
10	-0.403929	0.0336558	0.982703	1.03226	470.824	432.329	1154-002	aldh	r26lck		1007.17	eupnea
11	-0.179757	-0.0646061	1.01837	0.92972	256.945	130.993	1154-002	aldh	r26lck		1011.13	eupnea
12	0.0128001	-0.123096	1.35366	0.395535	196.953	118.919	1154-002	aldh	r26lck		1016.43	eupnea
13	-0.0148672	0.0492134	1.13178	0.926556	368.463	225.76	1154-002	aldh	r26lck		1021.51	eupnea
14	-0.111454	-0.010037	0.804223	0.751454	295.716	441.466	1154-002	aldh	r26lck		1026.81	eupnea
15	-0.405901	0.16205	0.97815	0.870797	324.209	326.3	1154-002	aldh	r26lck		1033.35	eupnea
16	-0.355584	-0.127359	0.720207	0.54123	306.372	304.332	1154-002	aldh	r26lck		1039.73	eupnea
17	-0.520106	-0.0253932	1.23252	0.622733	309.571	156.893	1154-002	aldh	r26lck		1044.94	eupnea
18	0.0324473	0.0279569	1.17088	1.07221	430.701	355.807	1154-002	aldh	r26lck		1049.33	eupnea
19	-0.242303	-0.0840701	1.20717	0.845317	94.0311	65.7826	1154-002	aldh	r26lck		1057.24	eupnea
20	-0.266283	-0.178235	1.0595	1.1075	129.254	58.9754	1154-002	aldh	r26lck		1062.83	eupnea
21	-0.0361794	-0.0563306	1.28177	0.711914	290.833	175.567	1154-002	aldh	r26lck		1067	eupnea
22	-0.199265	0.118886	0.970041	1.00013	335.909	276	1154-002	aldh	r26lck		1072.34	eupnea
23	-0.563852	0.0668709	0.983269	0.827353	254.817	257.304	1154-002	aldh	r26lck		1079.92	eupnea
24	-0.0250586	-0.0708655	1.36656	0.29524	187.239	136.494	1154-002	aldh	r26lck		1085.6	eupnea
25	0.00823941	-0.0920006	1.25783	0.513163	264.873	167.269	1154-002	aldh	r26lck		1093.46	eupnea
26	-0.197608	-0.0999816	0.890463	1.01945	449.044	376.423	1154-002	aldh	r26lck		1100.47	eupnea
0	-0.713023	0.492521	1.25365	0.537819	143.634	35.0891	1217-001	aldh	ai162		1106.62	eupnea
1	-0.0627031	0.0652625	1.03708	0.827836	299.714	131.317	1217-001	aldh	ai162		1111.71	eupnea
2	0.916946	-0.0889302	0.949318	0.74337	257.022	85.4334	1217-001	aldh	ai162		1117.47	eupnea
3	0.518293	0.0699909	1.27738	1.20084	344.509	133.291	1217-001	aldh	ai162		1123.59	eupnea
4	-0.340389	0.458757	0.807897	1.23557	380.018	142.573	1217-001	aldh	ai162		1130.78	eupnea
0	0.193857	0.00798796	0.993273	1.01481	371.498	150.49	1241-001	aldh	r26lck		1138.9	eupnea
1	0.16087	0.0407053	0.932612	0.987957	408.62	128.819	1241-001	aldh	r26lck		1146.8	eupnea
2	-0.237875	0.238007	0.980739	0.98256	160.576	209.775	1241-001	aldh	r26lck		1151.68	eupnea
3	-0.00148153	0.0335261	0.940686	1.03663	259.505	341.33	1241-001	aldh	r26lck		1157.44	eupnea
4	-0.0612855	-0.0135694	0.984362	1.00627	186.261	243.5	1241-001	aldh	r26lck		1164.14	eupnea
5	0.331678	0.0591913	1.06983	0.993539	48.4539	427.631	1241-001	aldh	r26lck		1169.97	eupnea
6	0.117278	0.0819998	1.05798	1.03367	209.245	321.796	1241-001	aldh	r26lck		1174.4	eupnea
7	0.0728619	0.0233849	0.95288	1.06215	437.709	216.489	1241-001	aldh	r26lck		1177.95	eupnea
8	0.126653	0.0255127	1.00044	1.04283	387.347	157.111	1241-001	aldh	r26lck		1179.3	eupnea
9	-0.327828	0.160906	0.950608	1.07833	345.568	126.65	1241-001	aldh	r26lck		1186.99	eupnea
10	-0.0720705	0.0612662	0.955586	1.06739	475.112	202.065	1241-001	aldh	r26lck		1193.84	eupnea
11	0.470413	-0.100478	1.06551	0.955192	162.464	65.1949	1241-001	aldh	r26lck		1200.03	eupnea
12	-0.0449128	0.0624848	0.978442	1.03721	444.261	93.7311	1241-001	aldh	r26lck		1205.22	eupnea
13	-0.0826718	0.057236	0.955014	0.928422	248.802	324.744	1241-001	aldh	r26lck		1209.17	eupnea
14	0.129588	0.0635827	1.03278	1.05911	281.885	129.992	1241-001	aldh	r26lck		1214.02	eupnea
15	0.171766	-0.123567	1.09522	0.897894	161.483	120.793	1241-001	aldh	r26lck		1221.1	eupnea
16	0.43148	-0.142271	0.937045	0.839267	265.07	236.107	1241-001	aldh	r26lck		1225.08	eupnea
17	0.0385721	-0.0427557	1.10183	0.992971	226.19	277.117	1241-001	aldh	r26lck		1233.67	eupnea
18	-0.0864172	0.102189	0.949395	1.02408	170.698	401.297	1241-001	aldh	r26lck		1239.08	eupnea
0	-0.413275	0.402764	0.70249	0.980074	437.71	263.68	1319-007	aldh	r26lck		1246.89	sigh
1	0.70926	0.483435	0.555835	1.19592	377.623	239.038	1319-007	aldh	r26lck		1252.52	eupnea
2	1.09971	0.179275	0.676955	0.792294	263.487	221.661	1319-007	aldh	r26lck		1257.75	eupnea
3	-1.26509	0.204499	0.620388	0.532546	188.056	135.944	1319-007	aldh	r26lck		1265.39	eupnea
4	-0.0190365	0.243926	0.551836	1.14887	361.925	193.773	1319-007	aldh	r26lck		1270.89	eupnea
5	0.650783	0.231932	1.35805	0.734275	215.775	174.926	1319-007	aldh	r26lck		1275.93	eupnea
6	0.453088	-0.0416349	0.943579	1.22818	140.426	121.546	1319-007	aldh	r26lck		1281.69	eupnea
7	-0.442436	-0.340072	0.762823	1.04084	355.526	266.329	1319-007	aldh	r26lck		1285.34	eupnea
8	0.391458	-0.0175295	0.614868	0.89514	333.826	246.011	1319-007	aldh	r26lck		1292.13	eupnea
9	-0.621725	-0.199648	0.825704	0.942025	432.785	313.291	1319-007	aldh	r26lck		1298.14	eupnea
10	-0.662001	0.315747	0.776312	1.30732	200.678	147.195	1319-007	aldh	r26lck		1306.63	eupnea
11	-1.19975	0.0648345	0.648869	0.683292	15.3333	180.822	1319-007	aldh	r26lck		1312.16	eupnea
12	-0.0312944	0.73621	0.28667	1.56525	389.261	247.429	1319-007	aldh	r26lck		1317.43	eupnea
13	-0.549631	-0.0436569	1.34409	0.901222	227.355	247.268	1319-007	aldh	r26lck		1322.57	eupnea
14	0.184276	0.806329	0.204779	1.27983	279.949	274.642	1319-007	aldh	r26lck		1326.05	eupnea
15	1.13909	-0.440839	0.727902	0.692468	194.874	223.457	1319-007	aldh	r26lck		1331.94	eupnea
16	1.17669	0.0813824	0.562979	0.573699	129.33	174.141	1319-007	aldh	r26lck		1336.63	eupnea
17	-0.0435304	0.236316	0.88663	1.11605	298.892	90.4	1319-007	aldh	r26lck		1342.15	eupnea
18	0.248304	0.268584	0.554973	1.44431	429.256	179.508	1319-007	aldh	r26lck		1346.48	eupnea
19	0.965268	0.401888	0.594281	0.513331	261.294	200.487	1319-007	aldh	r26lck		1351.11	eupnea
20	-0.18053	-0.503838	0.945516	0.851254	87.6892	147.694	1319-007	aldh	r26lck		1356.58	eupnea
21	-0.237109	0.0547181	0.862054	1.46867	170.148	95.3056	1319-007	aldh	r26lck		1361.93	eupnea
22	-0.550155	0.589607	0.535851	1.46294	272.121	83.9585	1319-007	aldh	r26lck		1370.23	eupnea
0	-0.00149823	-0.346904	0.781747	0.875396	371.66	437.882	1556-003	aldh	ai162		1378.11	eupnea
1	0.789522	-0.484788	0.61732	0.890537	398.243	127.942	1556-003	aldh	ai162		1382.08	eupnea
2	0.654252	-0.437294	1.28786	0.282374	212.673	342.071	1556-003	aldh	ai162		1387.87	eupnea
3	0.432365	-0.157162	1.21602	0.741312	411.092	490.758	1556-003	aldh	ai162		1392.06	eupnea
4	0.38397	-0.216352	1.40283	0.478276	158.264	297.632	1556-003	aldh	ai162		1397.09	eupnea
5	-0.148774	-0.00276538	0.624813	1.33166	383.706	405.447	1556-003	aldh	ai162		1402.57	eupnea
6	-0.670907	0.0412356	0.392787	0.634719	392.515	459.257	1556-003	aldh	ai162		1408.35	eupnea
7	0.533767	-0.331344	0.478995	0.747635	470.033	421.705	1556-003	aldh	ai162		1414.84	eupnea
8	0.239132	-0.140849	1.55446	0.106858	418.103	237.769	1556-003	aldh	ai162		1419.51	eupnea
9	-0.379434	-0.103646	0.649205	0.648618	336.302	370.365	1556-003	aldh	ai162		1425.71	sigh
10	0.898327	-0.459246	0.756223	0.657094	237.009	44.5893	1556-003	aldh	ai162		1430.28	eupnea
11	-0.118247	0.303734	0.14542	1.52324	468.05	269.861	1556-003	aldh	ai162		1438.01	eupnea
12	-0.73423	0.339402	0.688838	0.769295	440.014	485.157	1556-003	aldh	ai162		1445.72	eupnea
13	0.393758	0.0126021	0.847594	1.0077	430.204	122.688	1556-003	aldh	ai162		1453.03	sigh
14	0.452136	-0.165812	1.26743	0.583986	383.478	285.348	1556-003	aldh	ai162		1461.48	eupnea
15	0.274959	-0.000446641	0.686746	0.720173	349.922	285.633	1556-003	aldh	ai162		1468.93	eupnea
16	0.753563	-0.354273	0.687123	0.850282	306.958	65.1333	1556-003	aldh	ai162		1474.7	sigh
17	0.0907559	-0.535062	0.423068	0.617457	208.216	329.306	1556-003	aldh	ai162		1480.24	eupnea
18	-0.632036	0.360245	0.739879	0.923424	453.4	174.188	1556-003	aldh	ai162		1487.9	eupnea
19	-0.148051	0.365275	0.852454	0.987973	377.309	123.619	1556-003	aldh	ai162		1493.93	sigh
20	0.0330376	0.102249	0.970773	1.16832	416.644	133.702	1556-003	aldh	ai162		1498.69	eupnea
21	-0.743161	0.240539	0.489396	0.923657	224.585	303.321	1556-003	aldh	ai162		1505.75	eupnea
22	0.826796	-0.451708	0.790351	0.648533	443.356	189.75	1556-003	aldh	ai162		1513.55	sigh
23	-0.870452	0.709565	0.160007	0.870202	269.193	259.491	1556-003	aldh	ai162		1518.88	eupnea
24	0.636644	-0.355864	0.641137	0.700848	360.768	328.88	1556-003	aldh	ai162		1527.55	eupnea
25	0.270691	-0.375288	0.550102	1.21529	428.907	483.209	1556-003	aldh	ai162		1533.13	eupnea
26	-0.205158	0.19858	0.665173	1.31225	200.367	364.714	1556-003	aldh	ai162		1536.03	sigh
27	0.418572	0.209852	0.419264	1.05469	268.043	72.2135	1556-003	aldh	ai162		1544.4	eupnea
0	-0.229399	-0.16763	0.441695	0.320805	498	506	s01	aldh	ai162		1552.02	eupnea
1	-0.329745	1.42423	0.18117	1.05182	6	10	s01	aldh	ai162		1557.31	eupnea
2	-0.163784	0.0115086	0.231853	0.709327	6	20	s01	aldh	ai162		1563.53	eupnea
3	-0.0500176	0.361146	0.309653	0.601885	90	44	s01	aldh	ai162		1569.37	eupnea
4	-0.134177	0.0457288	0.271225	0.358886	22	152	s01	aldh	ai162		1574.39	sigh
5	-0.318257	0.631694	0.215144	1.12017	2	78	s01	aldh	ai162		1580.77	eupnea
6	-0.0982707	0.405724	0.297504	0.671901	68	16	s01	aldh	ai162		1582.99	eupnea
7	0.327396	-0.200687	0.821288	0.410955	130	4	s01	aldh	ai162		1592.25	eupnea
8	-0.0196453	-0.0123903	0.273007	0.355826	58	498	s01	aldh	ai162		1599.48	eupnea
9	-0.346862	0.0997953	0.29335	0.363138	40	508	s01	aldh	ai162		1602.19	eupnea
10	-0.471467	0.638849	0.21356	1.06908	102	4	s01	aldh	ai162		1610.27	sigh
11	-0.206571	0.272251	0.249942	0.697528	48	36	s01	aldh	ai162		1618.01	eupnea
12	-0.0853094	0.289479	0.287673	0.893203	336	4	s01	aldh	ai162		1623.3	eupnea
13	-0.0758237	0.250092	0.46046	0.535045	506	494	s01	aldh	ai162		1631.92	eupnea
14	-0.160684	0.351445	0.269186	0.626687	6	54	s01	aldh	ai162		1637.64	eupnea
15	-0.231697	-0.11841	0.250938	0.274708	448	470	s01	aldh	ai162		1646.23	sigh
16	-0.0857196	0.236773	0.284168	0.620369	32	228	s01	aldh	ai162		1654.67	eupnea
17	-0.111079	-0.0824864	0.323723	0.27899	4	484	s01	aldh	ai162		1660.51	eupnea
18	-0.12431	0.0538099	0.270653	0.537689	116	38	s01	aldh	ai162		1667.61	eupnea
19	-0.0207147	0.179757	0.403305	0.425218	88	2	s01	aldh	ai162		1675.18	eupnea
20	-0.0728541	-0.0215812	0.284198	0.359725	264	480	s01	aldh	ai162		1680.03	eupnea
21	-0.290556	0.601707	0.279577	0.698591	82	44	s01	aldh	ai162		1688.02	sigh
22	-0.0962122	0.0427835	0.368689	0.315391	48	509	s01	aldh	ai162		1696.37	eupnea
23	-0.360829	0.568606	0.325846	0.890691	22	8	s01	aldh	ai162		1702.93	eupnea
24	0.546362	-1.46982	0.259462	0.962437	12	21	s01	aldh	ai162		1707.24	eupnea
25	-0.151207	0.0141598	0.694566	0.315137	26	504	s01	aldh	ai162		1715.18	eupnea
26	-0.121254	0.0247924	0.311022	0.3295	448	506	s01	aldh	ai162		1718.67	eupnea
27	-0.0601501	0.215011	0.322049	0.452465	91	13	s01	aldh	ai162		1727.39	eupnea
28	-0.0422427	0.228963	0.300733	0.606224	93	56	s01	aldh	ai162		1731.17	eupnea
29	-0.18135	0.421067	0.290976	0.572147	453	496	s01	aldh	ai162		1737.18	sigh
30	-0.163601	0.784439	0.277951	1.04182	82	36	s01	aldh	ai162		1744.06	eupnea
31	-0.169683	-0.00175276	0.277357	0.425739	62	460	s01	aldh	ai162		1751.58	eupnea
32	-0.245969	0.319576	0.255293	0.909894	112	26	s01	aldh	ai162		1757.59	eupnea
33	0.0256773	0.238963	0.399535	0.706388	46	58	s01	aldh	ai162		1763.65	eupnea
34	-0.343991	0.747075	0.383973	0.873006	2	66	s01	aldh	ai162		1770.99	eupnea
35	0.0743622	0.127544	0.322197	0.974654	112	76	s01	aldh	ai162		1776.43	eupnea
36	-0.0507124	0.138651	0.312664	0.383952	144	56	s01	aldh	ai162		1783.84	eupnea
37	-0.0306065	0.474953	0.331416	1.23593	60	62	s01	aldh	ai162		1792.61	sigh
38	-0.0904474	0.14442	0.289881	0.392606	178	66	s01	aldh	ai162		1801.38	eupnea
39	-0.138169	0.352209	0.269211	0.911776	116	22	s01	aldh	ai162		1807.08	eupnea
40	0.37856	-0.0289305	0.943975	0.301155	14	388	s01	aldh	ai162		1813.2	eupnea
41	-0.0159892	0.0702969	0.301306	0.351386	152	2	s01	aldh	ai162		1818.63	eupnea
42	-0.2387	0.606652	0.2628	0.746065	4	46	s01	aldh	ai162		1823.52	eupnea
43	-0.132557	0.225483	0.264091	0.561698	18	16	s01	aldh	ai162		1828.1	eupnea
44	-0.0533858	0.0664617	0.309211	0.406495	32	146	s01	aldh	ai162		1835.35	eupnea
45	0.0761894	-0.0287662	0.369464	0.484096	102	26	s01	aldh	ai162		1840.74	sigh
46	-0.0907607	0.542685	0.291849	0.747878	10	12	s01	aldh	ai162		1847.17	eupnea
47	-0.0556473	0.334513	0.304296	0.898004	88	82	s01	aldh	ai162
48	-0.0529267	-0.00460973	0.296349	0.422053	210	24	s01	aldh	ai162
49	-0.0580777	0.158932	0.304998	0.613901	161	31	s01	aldh	ai162
50	0.0350013	0.166155	0.307836	0.486679	8	82	s01	aldh	ai162
51	-0.0674293	-0.138804	0.280411	0.342161	98	24	s01	aldh	ai162
52	-0.0995167	0.335209	0.286962	0.756946	5	121	s01	aldh	ai162
53	-0.0545702	0.127379	0.30903	0.518799	12	54	s01	aldh	ai162
54	-0.0106852	-0.0581276	0.306961	0.309595	440	462	s01	aldh	ai162
55	0.286442	-0.10625	0.644105	0.308975	308	30	s01	aldh	ai162
56	0.469894	-0.14783	0.686136	0.378206	152	8	s01	aldh	ai162
57	0.0287885	0.342158	0.276337	1.00586	66	41	s01	aldh	ai162
58	0.159719	-0.548047	0.352781	0.371698	64	496	s01	aldh	ai162
59	-0.00404038	-0.0779697	0.299787	0.29592	370	386	s01	aldh	ai162
60	-0.0116746	0.13863	0.298096	0.4104	22	106	s01	aldh	ai162
61	-0.0720361	-0.146444	0.280775	0.368366	10	106	s01	aldh	ai162
62	-0.0592899	-0.0463049	0.306769	0.430991	90	18	s01	aldh	ai162
63	-0.161523	0.392085	0.311499	0.812278	76	34	s01	aldh	ai162
64	-0.101515	-0.0486077	0.28707	0.330699	141	485	s01	aldh	ai162
65	-0.0576544	0.270019	0.345778	0.603297	268	4	s01	aldh	ai162
66	-0.186057	0.138485	0.298498	0.424639	158	78	s01	aldh	ai162
67	0.0697599	-0.00904216	0.343322	0.332284	60	474	s01	aldh	ai162
68	-0.10262	0.200358	0.33972	0.601369	99	13	s01	aldh	ai162
69	-0.0531366	0.124569	0.298629	0.475191	274	14	s01	aldh	ai162
70	-0.0509899	0.0575231	0.30047	0.41216	73	153	s01	aldh	ai162
71	0.49527	-1.45262	0.248404	1.06308	10	72	s01	aldh	ai162
72	-0.0736762	0.241193	0.290187	0.799284	426	494	s01	aldh	ai162
73	-0.0608238	0.378726	0.362478	0.643793	450	494	s01	aldh	ai162
74	-0.0420809	0.173233	0.373473	0.567686	216	28	s01	aldh	ai162
75	-0.435306	0.353385	0.237942	0.599497	424	484	s01	aldh	ai162
76	0.509204	-1.50294	0.274672	0.922847	11	62	s01	aldh	ai162
77	-0.106811	0.0908852	0.29415	0.387125	46	140	s01	aldh	ai162
78	-0.190442	-0.314758	0.349536	0.388358	98	130	s01	aldh	ai162
79	-0.0260113	0.342296	0.309991	0.557557	12	28	s01	aldh	ai162
80	-0.045738	-0.0890804	0.335758	0.429108	127	2	s01	aldh	ai162
81	-0.179583	0.273221	0.268764	0.572438	104	138	s01	aldh	ai162
82	0.117279	-0.153622	0.331838	0.337087	94	30	s01	aldh	ai162
83	0.0515602	-0.0795995	0.326471	0.447152	223	16	s01	aldh	ai162
84	-0.103607	0.00632947	0.291617	0.338695	38	158	s01	aldh	ai162
85	-0.287831	-0.335688	0.418253	0.774209	140	63	s01	aldh	ai162
86	0.0180807	-0.00685161	0.392558	0.333553	140	24	s01	aldh	ai162
87	-0.261463	0.882422	0.323738	1.20601	114	2	s01	aldh	ai162
88	-0.116304	0.105945	0.325719	0.578043	149	15	s01	aldh	ai162
89	-0.101712	0.159909	0.288126	0.507458	22	92	s01	aldh	ai162
90	-0.0123679	0.110864	0.314765	0.404973	36	236	s01	aldh	ai162
91	0.00953843	0.100623	0.308209	0.674445	270	48	s01	aldh	ai162
92	-0.088527	0.115161	0.324718	0.388956	230	4	s01	aldh	ai162
93	0.0436917	0.0365708	0.32391	0.371034	35	34	s01	aldh	ai162
94	0.289532	-0.00593931	0.324981	0.498636	498	496	s01	aldh	ai162
95	-0.0962369	0.0107279	0.297832	0.317231	506	416	s01	aldh	ai162
96	-0.160389	0.290591	0.303598	0.50387	457	493	s01	aldh	ai162
97	-0.0941483	0.187438	0.299478	0.567612	77	10	s01	aldh	ai162
98	-0.0752554	0.374218	0.286985	0.6933	90	56	s01	aldh	ai162
99	0.0141044	0.148621	0.293106	0.519218	54	476	s01	aldh	ai162
100	-0.0274098	-0.0345249	0.316224	0.388373	294	458	s01	aldh	ai162
101	-0.150641	0.253962	0.28108	0.565814	10	194	s01	aldh	ai162
102	-0.0901199	0.250608	0.333575	0.523209	106	51	s01	aldh	ai162
103	-0.0377464	0.0818096	0.295113	0.397014	100	32	s01	aldh	ai162
104	-0.12443	0.318517	0.286283	0.597833	244	18	s01	aldh	ai162
105	-0.0788736	0.0909147	0.263201	0.485042	102	10	s01	aldh	ai162
106	-0.0579161	0.125406	0.278477	0.515209	14	34	s01	aldh	ai162
107	-0.0828149	0.238597	0.302749	0.461388	206	52	s01	aldh	ai162
108	-0.0117642	0.0340333	0.290455	0.354606	83	9	s01	aldh	ai162
109	0.307268	-1.08199	0.364996	0.786615	34	28	s01	aldh	ai162
110	0.0263778	-0.0179593	0.30714	0.331487	205	47	s01	aldh	ai162
111	-0.068715	0.223964	0.309558	0.484517	52	33	s01	aldh	ai162
112	0.0969123	0.215002	0.412485	0.483588	4	194	s01	aldh	ai162
113	0.124501	0.157045	0.320581	0.670304	84	30	s01	aldh	ai162
114	-0.0977842	0.205469	0.27757	0.403325	94	8	s01	aldh	ai162
115	-0.161005	0.331198	0.314872	0.58736	5	63	s01	aldh	ai162
116	-0.11398	0.150947	0.295823	0.516856	160	48	s01	aldh	ai162
117	-0.00231624	0.0744141	0.317335	0.449448	156	18	s01	aldh	ai162
118	-0.140629	0.625832	0.332042	0.739642	456	498	s01	aldh	ai162
119	0.129278	-0.00335966	0.500453	0.330354	314	54	s01	aldh	ai162
120	-0.00120215	0.0650886	0.37066	0.465211	88	96	s01	aldh	ai162
121	0.0313695	-0.0741586	0.31516	0.324969	290	398	s01	aldh	ai162
122	-0.0936291	0.37402	0.278085	0.662384	16	24	s01	aldh	ai162
123	-0.00461019	0.114916	0.349257	0.457292	181	77	s01	aldh	ai162
124	-0.1358	0.0469861	0.422508	0.310515	486	468	s01	aldh	ai162
125	-0.00238624	0.0292954	0.303107	0.385777	138	65	s01	aldh	ai162
126	-0.0187822	-0.0218399	0.366608	0.373161	74	47	s01	aldh	ai162
127	-0.0649239	-0.0375857	0.299794	0.353495	156	62	s01	aldh	ai162
128	-0.084153	0.206893	0.334228	0.474607	67	507	s01	aldh	ai162
129	0.492336	-1.43904	0.275258	1.05081	8	68	s01	aldh	ai162
130	0.270881	-0.171731	0.496141	0.309226	472	484	s01	aldh	ai162
131	0.0548492	-0.0745254	0.368657	0.32202	210	39	s01	aldh	ai162
132	0.0638308	0.0271722	0.345118	0.362045	258	10	s01	aldh	ai162
133	-0.0592841	0.191405	0.283056	0.498301	78	76	s01	aldh	ai162
134	-0.236753	-0.0159761	0.50174	0.295018	2	336	s01	aldh	ai162
135	-0.0062922	-0.0338642	0.305268	0.319424	52	192	s01	aldh	ai162
136	-0.115986	0.64254	0.327635	0.761113	30	42	s01	aldh	ai162
137	-0.0052222	0.150978	0.42135	0.424338	42	496	s01	aldh	ai162
138	-0.0266262	0.0204439	0.329208	0.373889	18	98	s01	aldh	ai162
139	-0.0524123	0.12001	0.306021	0.448936	68	112	s01	aldh	ai162
140	-0.00863807	-0.488967	0.425238	0.379542	140	34	s01	aldh	ai162
141	0.00630648	-0.0156768	0.339684	0.335129	304	416	s01	aldh	ai162
142	-0.0471081	0.0969135	0.30048	0.416618	60	185	s01	aldh	ai162
143	-0.0562264	0.103197	0.304164	0.456699	102	134	s01	aldh	ai162
144	0.000999166	0.0771545	0.45392	0.49169	214	10	s01	aldh	ai162
145	-0.0365105	0.0159094	0.299051	0.341177	376	500	s01	aldh	ai162
146	-0.0567739	0.24928	0.287837	0.58104	38	100	s01	aldh	ai162
147	-0.0332337	0.041068	0.32172	0.366392	306	428	s01	aldh	ai162
148	-0.0231953	-0.0222529	0.297342	0.354093	16	240	s01	aldh	ai162
149	-0.0189341	-0.00428258	0.319706	0.339234	366	456	s01	aldh	ai162
150	-0.0302917	-0.164489	0.509405	0.321064	502	508	s01	aldh	ai162
151	-0.017733	-0.0524966	0.287898	0.366016	12	76	s01	aldh	ai162
152	-0.0504978	0.0312524	0.305418	0.345815	138	482	s01	aldh	ai162
153	-0.0394826	0.030032	0.301482	0.388884	72	150	s01	aldh	ai162
154	-0.107861	0.177273	0.300264	0.569067	104	38	s01	aldh	ai162
155	-0.030179	0.0203482	0.304589	0.417268	98	123	s01	aldh	ai162
156	0.0159237	-0.0216667	0.357902	0.432793	72	42	s01	aldh	ai162
157	-0.0143012	-0.0240506	0.310113	0.3253	354	380	s01	aldh	ai162
158	0.161185	-0.0826198	0.307112	0.530183	36	108	s01	aldh	ai162
159	-0.0497542	0.0440901	0.313117	0.450413	118	66	s01	aldh	ai162
160	0.240202	0.117682	0.63367	0.474966	28	2	s01	aldh	ai162
161	-0.0237022	0.0739667	0.303141	0.417883	368	490	s01	aldh	ai162
162	-0.10333	0.173319	0.30888	0.622264	168	20	s01	aldh	ai162
163	-0.0368847	0.0688891	0.294206	0.407604	36	164	s01	aldh	ai162
164	0.127505	0.0105277	0.35669	0.393036	52	390	s01	aldh	ai162
165	-0.0533925	0.126038	0.326777	0.518223	163	16	s01	aldh	ai162
166	-0.12341	0.163113	0.311288	0.367971	264	44	s01	aldh	ai162
167	-0.0503742	0.192476	0.305722	0.487947	154	54	s01	aldh	ai162
168	-0.0753714	0.0796277	0.298861	0.404059	26	232	s01	aldh	ai162
169	-0.0299926	0.0531403	0.301921	0.391465	414	18	s01	aldh	ai162
170	-0.037373	0.337047	0.318647	0.59954	114	44	s01	aldh	ai162
171	0.0681754	-0.0775385	0.345796	0.352424	390	508	s01	aldh	ai162
172	-0.0348797	0.20255	0.354648	0.502508	28	64	s01	aldh	ai162
173	-0.163138	0.320826	0.354782	0.52507	76	2	s01	aldh	ai162
174	-0.0391273	0.279045	0.303331	0.548905	77	44	s01	aldh	ai162
175	-0.236847	0.413886	0.298431	0.592655	3	57	s01	aldh	ai162
176	-0.0316678	0.115752	0.301617	0.427083	36	148	s01	aldh	ai162
177	-0.0813841	0.0724931	0.297524	0.415483	398	498	s01	aldh	ai162
178	0.0238238	0.0432448	0.322303	0.361178	100	88	s01	aldh	ai162
179	-0.0149809	0.089242	0.296041	0.367364	38	32	s01	aldh	ai162
180	0.0469414	0.095725	0.295472	0.4903	14	46	s01	aldh	ai162
181	-0.0762622	-0.0963778	0.302669	0.308808	66	480	s01	aldh	ai162
182	0.0236927	0.073082	0.308414	0.419307	370	484	s01	aldh	ai162
183	0.0366974	0.0729763	0.323096	0.594788	69	44	s01	aldh	ai162
184	-0.0591035	0.0650996	0.286986	0.479447	84	162	s01	aldh	ai162
185	0.0461217	-0.0157574	0.329311	0.352738	422	434	s01	aldh	ai162
186	-0.0667259	0.15786	0.305188	0.492169	166	17	s01	aldh	ai162
187	-0.041904	0.166198	0.303697	0.484699	13	121	s01	aldh	ai162
188	-0.106729	0.210811	0.331895	0.476965	138	48	s01	aldh	ai162
189	-0.0322911	0.0579867	0.29716	0.341365	236	452	s01	aldh	ai162
190	0.305066	-0.137279	0.699204	0.355026	124	28	s01	aldh	ai162
191	-0.0268643	0.295572	0.298661	0.593177	218	50	s01	aldh	ai162
192	-0.00289465	0.0240003	0.324105	0.396909	364	462	s01	aldh	ai162
193	0.0941734	-0.00252087	0.325105	0.543042	69	497	s01	aldh	ai162
194	-0.122914	-0.085827	0.375105	0.452555	12	12	s01	aldh	ai162
195	0.120718	-0.0328947	0.332653	0.35116	29	141	s01	aldh	ai162
196	-0.00399601	0.0887649	0.299245	0.540577	56	24	s01	aldh	ai162
197	-0.0155719	0.0194152	0.32447	0.322411	180	6	s01	aldh	ai162
198	-0.0865377	-0.57268	0.410704	0.642821	140	56	s01	aldh	ai162
199	0.0136185	-0.0242425	0.313035	0.318075	288	502	s01	aldh	ai162
200	0.0165895	0.0412749	0.320638	0.376196	312	432	s01	aldh	ai162
201	-0.0661556	0.0988395	0.297586	0.42161	140	20	s01	aldh	ai162
202	0.0356962	0.0475045	0.317439	0.399109	54	19	s01	aldh	ai162
203	-0.0345172	0.0608094	0.300224	0.366163	48	228	s01	aldh	ai162
204	-0.0343106	0.0688797	0.316583	0.338613	476	402	s01	aldh	ai162
205	-0.139521	0.231532	0.320777	0.547556	68	2	s01	aldh	ai162
206	-0.00900567	0.0774433	0.341618	0.425924	194	54	s01	aldh	ai162
207	-0.0435957	-0.0192165	0.302306	0.340506	432	496	s01	aldh	ai162
208	0.135302	-0.0424276	0.331804	0.370322	490	378	s01	aldh	ai162
209	0.0315533	0.167033	0.311167	0.571116	104	490	s01	aldh	ai162
210	0.00342138	0.131662	0.313478	0.44849	74	98	s01	aldh	ai162
211	0.0182336	-0.0357198	0.313108	0.341541	54	486	s01	aldh	ai162
212	0.0632094	0.0184597	0.35652	0.328215	172	502	s01	aldh	ai162
213	-0.044245	-0.0562771	0.326841	0.33025	254	14	s01	aldh	ai162
214	-0.0451689	0.0301661	0.267486	0.44055	18	64	s01	aldh	ai162
215	0.0536127	0.0328596	0.340665	0.385419	20	172	s01	aldh	ai162
216	0.0501882	0.03384	0.318392	0.573351	70	54	s01	aldh	ai162
217	0.0202617	0.00447993	0.325043	0.374006	70	484	s01	aldh	ai162
218	0.0692113	-0.651895	0.324053	1.02432	10	116	s01	aldh	ai162
219	-0.039123	-0.032271	0.317696	0.323231	458	392	s01	aldh	ai162
220	-0.0357477	-0.488943	0.347674	0.439743	161	24	s01	aldh	ai162
221	0.304425	-0.153994	0.440748	0.482062	79	14	s01	aldh	ai162
222	0.252502	0.0149127	0.45332	0.318247	497	510	s01	aldh	ai162
223	0.0361926	0.1368	0.311392	0.581742	180	102	s01	aldh	ai162
224	0.0132199	0.178245	0.312351	0.573224	198	132	s01	aldh	ai162
225	-0.0132942	0.155278	0.311261	0.543114	127	162	s01	aldh	ai162
226	-0.026852	-0.0163193	0.311168	0.33284	18	232	s01	aldh	ai162
227	-0.042446	0.127431	0.303981	0.424689	94	130	s01	aldh	ai162
228	0.0796307	0.0589325	0.449203	0.3757	26	274	s01	aldh	ai162
229	-0.227612	0.174042	0.287255	0.536662	16	16	s01	aldh	ai162
230	0.0409641	0.161705	0.339759	0.510505	44	84	s01	aldh	ai162
231	-0.0402838	0.0497691	0.303195	0.358567	56	236	s01	aldh	ai162
232	0.0531724	-0.00465436	0.310502	0.405195	14	140	s01	aldh	ai162
233	-0.269217	0.171884	0.384931	0.320343	498	454	s01	aldh	ai162
234	-0.0735444	0.184458	0.29833	0.579995	4	110	s01	aldh	ai162
235	0.0384751	-0.0401958	0.327171	0.392695	60	506	s01	aldh	ai162
236	0.0233065	-0.0307957	0.31489	0.346964	18	184	s01	aldh	ai162
237	0.0426127	0.00815498	0.316112	0.33615	60	486	s01	aldh	ai162
238	0.0126631	-0.0284087	0.294381	0.511042	14	86	s01	aldh	ai162
239	-0.0251866	0.192056	0.305154	0.474721	53	28	s01	aldh	ai162
240	-0.0519854	0.0266568	0.294761	0.341107	412	480	s01	aldh	ai162
241	-0.0384614	0.0186553	0.338396	0.374345	24	460	s01	aldh	ai162
242	0.0355975	0.0542418	0.358199	0.432417	86	100	s01	aldh	ai162
243	0.0431835	0.0911923	0.483319	0.434923	24	400	s01	aldh	ai162
244	0.0371977	0.0781615	0.335861	0.361743	19	491	s01	aldh	ai162
245	-0.0650744	0.243408	0.297081	0.654064	74	462	s01	aldh	ai162
246	-0.0315442	0.0925006	0.306727	0.438533	394	52	s01	aldh	ai162
247	0.203596	-0.0235274	0.587111	0.317504	104	430	s01	aldh	ai162
248	-0.021644	0.0065556	0.311122	0.33293	26	388	s01	aldh	ai162
249	0.128341	0.00706336	0.332912	0.466245	265	33	s01	aldh	ai162
250	0.101837	-0.0769019	0.327149	0.331078	400	12	s01	aldh	ai162
251	-0.0586478	0.0944199	0.304703	0.437785	80	492	s01	aldh	ai162
252	-0.124798	0.102029	0.423253	0.404647	172	2	s01	aldh	ai162
253	-0.161804	0.246063	0.319765	0.588836	4	400	s01	aldh	ai162
254	-0.0297287	0.00627687	0.314979	0.31755	73	404	s01	aldh	ai162
255	0.269356	-0.200843	0.358874	0.333633	55	507	s01	aldh	ai162
256	0.0252263	0.00257288	0.322079	0.326015	130	128	s01	aldh	ai162
257	0.00571069	-0.0259909	0.324629	0.322281	307	510	s01	aldh	ai162
258	0.113816	-0.193442	0.324146	0.301092	444	474	s01	aldh	ai162
259	-0.0329236	0.234348	0.294312	0.643103	76	90	s01	aldh	ai162
260	0.0919277	-0.0702867	0.308516	0.368068	9	95	s01	aldh	ai162
261	-0.00559014	0.0822037	0.304351	0.445758	14	232	s01	aldh	ai162
262	0.0551227	0.047987	0.32028	0.457006	314	488	s01	aldh	ai162
263	0.191754	-0.037585	0.324606	0.372268	48	54	s01	aldh	ai162
264	-0.206333	0.365236	0.299608	0.46357	457	490	s01	aldh	ai162
265	-0.0129722	0.0889667	0.310257	0.417571	308	54	s01	aldh	ai162
266	0.0978009	-0.0237832	0.460452	0.321601	328	16	s01	aldh	ai162
267	-0.0551989	0.0871849	0.295775	0.40923	200	9	s01	aldh	ai162
268	-0.0460185	0.077943	0.309954	0.391781	113	494	s01	aldh	ai162
269	-0.048065	0.00935196	0.31376	0.356049	398	502	s01	aldh	ai162
270	-0.0210039	0.0715784	0.303506	0.41836	252	420	s01	aldh	ai162
271	0.482654	-1.41777	0.286347	1.00927	4	70	s01	aldh	ai162
272	1.23845	-0.548744	0.367089	0.270884	507	502	s01	aldh	ai162
273	0.0113066	0.021481	0.316718	0.394331	244	166	s01	aldh	ai162
274	-0.0582435	0.0813701	0.283248	0.379106	22	72	s01	aldh	ai162
275	-0.0126768	0.146885	0.31448	0.43271	288	390	s01	aldh	ai162
276	-0.0391552	0.0582312	0.308126	0.357139	120	454	s01	aldh	ai162
277	0.0113533	0.0677342	0.302273	0.365289	28	33	s01	aldh	ai162
278	0.206576	-0.0294125	0.334327	0.473696	252	80	s01	aldh	ai162
279	-0.0245347	0.0965714	0.313859	0.382128	120	72	s01	aldh	ai162
280	-0.0189829	0.066676	0.600699	0.408067	2	100	s01	aldh	ai162
281	0.0252972	0.00755783	0.304019	0.32343	418	458	s01	aldh	ai162
282	-0.0915419	0.133447	0.299803	0.367518	460	84	s01	aldh	ai162
283	0.0310022	0.000758952	0.339653	0.31301	150	72	s01	aldh	ai162
284	0.0461585	-0.0319421	0.316804	0.312988	378	468	s01	aldh	ai162
285	0.00595521	-0.0178891	0.33763	0.412398	140	4	s01	aldh	ai162
286	-0.0519872	0.133249	0.299347	0.46722	118	138	s01	aldh	ai162
287	-0.0692645	0.0293704	0.301864	0.344155	304	410	s01	aldh	ai162
288	-0.101752	0.113462	0.324014	0.461161	43	24	s01	aldh	ai162
289	0.0659859	-0.00107672	0.327418	0.323816	392	454	s01	aldh	ai162
290	-0.00386902	0.0189201	0.317854	0.343273	364	484	s01	aldh	ai162
291	-0.0724861	0.27562	0.312981	0.348452	508	482	s01	aldh	ai162
292	0.0302426	-0.0125232	0.306292	0.343229	22	148	s01	aldh	ai162
293	-0.0664197	0.0416974	0.308862	0.328473	100	478	s01	aldh	ai162
294	0.00961238	-0.056399	0.298848	0.321849	318	434	s01	aldh	ai162
295	0.05532	-0.0342134	0.31862	0.313608	302	426	s01	aldh	ai162
296	-0.000751561	0.0445668	0.323556	0.378476	310	404	s01	aldh	ai162
297	-0.06981	0.0582289	0.297758	0.360875	30	238	s01	aldh	ai162
298	-0.0180078	0.00607597	0.307111	0.330276	370	322	s01	aldh	ai162
299	0.0141808	-0.0207606	0.318134	0.348894	294	480	s01	aldh	ai162
300	-0.0448686	0.0219121	0.303128	0.413393	48	112	s01	aldh	ai162
301	-0.110103	0.00727979	0.314146	0.359545	158	31	s01	aldh	ai162
302	-0.0681256	0.105726	0.300777	0.425315	292	40	s01	aldh	ai162
303	-0.151858	0.189474	0.307332	0.416093	98	468	s01	aldh	ai162
304	-0.512658	0.359747	0.290357	0.324692	38	504	s01	aldh	ai162
305	-0.0161014	0.169457	0.304695	0.451002	124	474	s01	aldh	ai162
306	-0.0300751	0.0604329	0.366807	0.387975	162	20	s01	aldh	ai162
307	-0.000999353	-0.0143705	0.324431	0.330261	450	442	s01	aldh	ai162
308	-0.0524235	-0.0112173	0.308077	0.32957	42	408	s01	aldh	ai162
309	0.0770054	-0.0871626	0.362171	0.366152	216	30	s01	aldh	ai162
310	0.01342	-0.0327316	0.299544	0.326854	240	22	s01	aldh	ai162
311	0.00506475	-0.0485504	0.318098	0.356444	64	46	s01	aldh	ai162
312	0.0354591	-0.00944776	0.334994	0.32485	315	60	s01	aldh	ai162
313	-0.0431339	0.114661	0.329834	0.44466	34	138	s01	aldh	ai162
314	-0.320516	0.400179	0.266246	0.495695	37	7	s01	aldh	ai162
315	0.0181146	0.0847416	0.314439	0.432369	102	122	s01	aldh	ai162
316	-0.174517	0.0105291	0.305533	0.425119	465	501	s01	aldh	ai162
317	-0.00863182	0.00970458	0.323555	0.331813	22	250	s01	aldh	ai162
318	-0.0145771	-0.0399596	0.311769	0.327141	104	47	s01	aldh	ai162
319	0.19692	-1.07675	0.298884	0.949242	32	82	s01	aldh	ai162
320	-0.0129973	0.0677876	0.301804	0.459553	62	30	s01	aldh	ai162
321	-0.0245599	-0.0481117	0.28964	0.437173	26	36	s01	aldh	ai162
322	0.01203	-0.0460375	0.325645	0.339797	490	386	s01	aldh	ai162
323	-0.0237239	0.0698873	0.286824	0.452414	32	54	s01	aldh	ai162
324	-0.0182378	0.0889481	0.309119	0.380519	87	489	s01	aldh	ai162
325	-0.00526785	-0.0225601	0.325977	0.3343	417	498	s01	aldh	ai162
326	-0.0329677	0.00037443	0.336705	0.333437	262	483	s01	aldh	ai162
327	-0.00846707	0.0253449	0.332756	0.334508	338	442	s01	aldh	ai162
328	-0.118609	0.129342	0.313001	0.390202	82	4	s01	aldh	ai162
329	0.0829763	-0.0566389	0.344092	0.303551	378	442	s01	aldh	ai162
330	-0.0345723	0.0893518	0.314323	0.416688	398	400	s01	aldh	ai162
331	-0.0161468	0.0286592	0.312547	0.332191	92	370	s01	aldh	ai162
332	-0.019303	0.0243051	0.316327	0.354575	146	470	s01	aldh	ai162
333	0.127963	-0.063527	0.323468	0.359052	284	108	s01	aldh	ai162
334	0.000279816	0.0358234	0.307416	0.344136	410	20	s01	aldh	ai162
335	-0.0619625	0.152752	0.3057	0.382966	12	312	s01	aldh	ai162
336	-0.0761336	0.0506371	0.306324	0.336096	330	88	s01	aldh	ai162
337	0.0288487	0.051611	0.314422	0.412209	152	34	s01	aldh	ai162
338	0.0307731	0.0176188	0.320818	0.336716	259	16	s01	aldh	ai162
339	0.533309	-1.46344	0.286489	0.897215	6	34	s01	aldh	ai162
340	-0.170871	0.108583	0.270866	0.407575	22	82	s01	aldh	ai162
341	0.0832878	-0.0076879	0.405096	0.324604	380	480	s01	aldh	ai162
342	-0.0279542	0.142921	0.315106	0.438575	270	20	s01	aldh	ai162
343	0.119087	-0.0192387	0.319151	0.325407	56	412	s01	aldh	ai162
344	0.0233402	-0.044817	0.323988	0.306269	344	388	s01	aldh	ai162
345	0.0646689	-0.0545342	0.32666	0.318494	466	398	s01	aldh	ai162
346	-0.00860136	0.0469045	0.315571	0.356649	476	390	s01	aldh	ai162
347	0.0316243	0.0603818	0.335474	0.403634	419	484	s01	aldh	ai162
348	-0.0763309	0.12509	0.300613	0.423691	326	410	s01	aldh	ai162
349	0.0217591	-0.00508789	0.314557	0.345126	306	58	s01	aldh	ai162
350	-0.00739228	0.0787181	0.327692	0.375229	48	400	s01	aldh	ai162
351	-0.0317449	0.0243492	0.293623	0.366013	10	114	s01	aldh	ai162
352	-0.0191875	0.0481657	0.315835	0.364545	490	88	s01	aldh	ai162
353	-0.0328314	0.0691115	0.309037	0.416712	397	456	s01	aldh	ai162
354	-0.023363	-0.0059671	0.30579	0.315382	148	49	s01	aldh	ai162
355	-0.0378833	0.0248845	0.311272	0.332806	228	436	s01	aldh	ai162
356	0.00429662	0.0454473	0.309354	0.410547	88	62	s01	aldh	ai162
357	-0.0135131	0.0653934	0.325684	0.392549	20	240	s01	aldh	ai162
358	-0.0272544	0.0691935	0.312052	0.323255	177	39	s01	aldh	ai162
359	-0.0422378	-0.464791	0.418344	0.442089	158	10	s01	aldh	ai162
360	-0.02144	0.0874616	0.323374	0.373708	192	480	s01	aldh	ai162
361	-0.00281849	0.194895	0.304974	0.588979	144	234	s01	aldh	ai162
362	-0.0420078	0.101339	0.307948	0.406134	352	68	s01	aldh	ai162
363	-0.0554092	-0.00201679	0.303184	0.376223	290	448	s01	aldh	ai162
364	0.215719	-0.0785154	0.318054	0.368498	23	124	s01	aldh	ai162
365	0.23608	-0.122618	0.455326	0.311269	484	464	s01	aldh	ai162
366	0.09332	-0.150751	0.311943	0.34615	8	102	s01	aldh	ai162
367	-0.0530282	0.036181	0.293114	0.351631	172	38	s01	aldh	ai162
368	-0.059393	0.149655	0.308155	0.474038	44	12	s01	aldh	ai162
369	-0.0227578	0.0782306	0.31623	0.410794	479	402	s01	aldh	ai162
370	0.00861893	0.00565166	0.322886	0.345908	132	218	s01	aldh	ai162
371	0.279261	-0.149351	0.344827	0.325262	142	72	s01	aldh	ai162
372	-0.0478616	0.330884	0.297969	0.621856	34	88	s01	aldh	ai162
373	0.678895	-0.367661	0.309346	0.309353	484	508	s01	aldh	ai162
374	0.00295428	-0.000461724	0.334561	0.329654	164	508	s01	aldh	ai162
375	0.315671	-0.0917222	0.533024	0.312403	260	22	s01	aldh	ai162
376	0.0549261	-0.0520203	0.305655	0.311918	226	30	s01	aldh	ai162
377	0.042515	-0.0189825	0.323628	0.320533	182	136	s01	aldh	ai162
378	-0.0575133	0.0119729	0.307515	0.34013	342	406	s01	aldh	ai162
379	-0.0464661	0.0472454	0.303492	0.341596	12	196	s01	aldh	ai162
380	-0.00282423	0.058928	0.317589	0.374489	99	434	s01	aldh	ai162
381	-0.002291	0.0457989	0.326406	0.403426	390	390	s01	aldh	ai162
382	-0.0566051	0.0731556	0.310027	0.487733	106	12	s01	aldh	ai162
383	0.0769518	0.000544262	0.326544	0.369183	10	236	s01	aldh	ai162
384	-0.0226675	-0.0163622	0.306182	0.353087	394	506	s01	aldh	ai162
385	0.0295885	0.0206021	0.333551	0.355373	422	509	s01	aldh	ai162
386	-0.0266003	-0.00902235	0.310262	0.330283	148	4	s01	aldh	ai162
387	-0.00343313	0.0522875	0.302846	0.388278	27	168	s01	aldh	ai162
388	0.0595425	0.0658599	0.372847	0.407915	428	500	s01	aldh	ai162
389	0.00258236	0.0673071	0.306713	0.360239	142	472	s01	aldh	ai162
390	-0.0293653	0.0410639	0.302694	0.374874	352	60	s01	aldh	ai162
391	-0.0130791	-0.00255852	0.324056	0.325951	362	456	s01	aldh	ai162
392	0.363615	-0.0712612	0.387386	0.547108	38	45	s01	aldh	ai162
393	-0.000674275	0.122536	0.304171	0.430444	40	16	s01	aldh	ai162
394	-0.101197	0.0908236	0.30982	0.395662	460	504	s01	aldh	ai162
395	0.130973	-0.0148178	0.373786	0.354513	223	48	s01	aldh	ai162
396	-0.0265313	0.0918324	0.320227	0.409358	26	59	s01	aldh	ai162
397	-0.03021	0.0673242	0.307324	0.349864	30	172	s01	aldh	ai162
398	-0.0231402	0.033952	0.311502	0.336231	388	14	s01	aldh	ai162
399	-0.0222636	-0.189675	0.31379	0.370188	316	402	s01	aldh	ai162
400	-0.019927	0.052168	0.323155	0.36143	312	438	s01	aldh	ai162
401	0.0167098	0.0907235	0.3314	0.38636	20	178	s01	aldh	ai162
402	-0.029667	0.0776265	0.310603	0.386569	396	446	s01	aldh	ai162
403	0.0336336	0.111176	0.329454	0.490693	60	106	s01	aldh	ai162
404	-0.260407	-0.306921	0.344906	0.447897	128	468	s01	aldh	ai162
405	0.0365923	-0.0301269	0.316263	0.374526	113	179	s01	aldh	ai162
406	-0.0145449	0.00633927	0.307127	0.342531	334	380	s01	aldh	ai162
407	-0.0134866	0.0348815	0.308655	0.342635	446	461	s01	aldh	ai162
408	0.0766918	-0.000193097	0.333878	0.328949	54	502	s01	aldh	ai162
409	0.0244248	-0.0438162	0.318286	0.320724	312	414	s01	aldh	ai162
410	0.0035326	0.00158947	0.31259	0.326204	230	446	s01	aldh	ai162
411	0.0304484	0.0617486	0.342162	0.385074	4	164	s01	aldh	ai162
412	-0.0267456	0.0229861	0.309588	0.36571	399	369	s01	aldh	ai162
413	0.0284954	0.0165316	0.33296	0.326747	428	488	s01	aldh	ai162
414	-0.017725	0.118489	0.315431	0.413673	32	158	s01	aldh	ai162
415	-0.00427131	-0.022661	0.31404	0.3201	350	416	s01	aldh	ai162
416	0.00145399	0.0711841	0.334423	0.365047	122	460	s01	aldh	ai162
417	-0.0840234	0.0661401	0.290784	0.359277	110	30	s01	aldh	ai162
418	-0.0806409	0.166754	0.313276	0.429229	124	42	s01	aldh	ai162
419	-0.130855	0.0532873	0.299738	0.404084	66	28	s01	aldh	ai162
420	0.0646657	-0.0148976	0.320504	0.370172	348	474	s01	aldh	ai162
421	0.276333	-0.0326318	0.50903	0.329782	162	56	s01	aldh	ai162
422	0.0236344	-0.00736299	0.326576	0.331777	378	320	s01	aldh	ai162
423	-0.0471924	0.0395156	0.315034	0.341228	380	486	s01	aldh	ai162
424	-0.0272941	0.0922858	0.317511	0.374531	104	474	s01	aldh	ai162
425	-0.0266291	0.0382059	0.32559	0.365833	426	506	s01	aldh	ai162
426	0.0378798	0.0439112	0.326719	0.376055	58	152	s01	aldh	ai162
427	-0.00614234	0.0454549	0.315943	0.34454	28	184	s01	aldh	ai162
428	-0.0476963	0.0107463	0.295879	0.407206	102	62	s01	aldh	ai162
429	-0.0501276	0.102962	0.313581	0.459103	503	407	s01	aldh	ai162
430	0.776768	-0.353567	0.374865	0.289005	506	508	s01	aldh	ai162
431	-0.0397483	0.161254	0.312518	0.440701	68	102	s01	aldh	ai162
432	-0.075431	0.174317	0.30874	0.468648	20	220	s01	aldh	ai162
433	0.0717862	0.0927656	0.388215	0.415168	446	2	s01	aldh	ai162
434	-0.026148	0.0437286	0.304426	0.423677	58	33	s01	aldh	ai162
435	-0.00537874	0.109126	0.311471	0.457684	406	4	s01	aldh	ai162
436	-0.0786095	0.108596	0.307872	0.38499	408	490	s01	aldh	ai162
437	-0.013374	0.0149586	0.305957	0.347887	336	480	s01	aldh	ai162
438	-0.0952897	0.153033	0.297869	0.47175	48	17	s01	aldh	ai162
439	-0.0946647	0.0628911	0.297998	0.389338	20	80	s01	aldh	ai162
440	-0.0571081	0.139472	0.299672	0.432467	28	100	s01	aldh	ai162
441	-0.312558	0.410306	0.323316	0.595615	2	18	s01	aldh	ai162
442	-0.127108	0.15811	0.279006	0.441833	30	76	s01	aldh	ai162
443	0.0130921	-0.0094299	0.326195	0.333441	346	436	s01	aldh	ai162
444	0.0203498	0.0385189	0.307379	0.439972	194	105	s01	aldh	ai162
445	0.133583	0.0161862	0.360985	0.432326	8	250	s01	aldh	ai162
446	-0.0316016	0.0537929	0.312335	0.353369	350	50	s01	aldh	ai162
447	0.0294517	-0.0301257	0.327917	0.327153	292	466	s01	aldh	ai162
448	-0.0830795	0.0967593	0.300555	0.36585	180	30	s01	aldh	ai162
449	0.0491908	-0.0247025	0.317559	0.321902	134	462	s01	aldh	ai162
450	0.00988283	0.00205804	0.301159	0.328103	275	472	s01	aldh	ai162
451	-0.0678317	0.21581	0.316511	0.458521	8	46	s01	aldh	ai162
452	-0.0579699	0.10754	0.292934	0.367266	150	54	s01	aldh	ai162
453	0.0592217	-0.0187369	0.348585	0.331985	156	36	s01	aldh	ai162
454	0.016279	0.138859	0.317412	0.448965	196	60	s01	aldh	ai162
455	-0.0308093	0.0329404	0.311027	0.34158	378	284	s01	aldh	ai162
456	0.0317072	-0.0223458	0.317952	0.318774	176	146	s01	aldh	ai162
457	-0.337367	0.372707	0.303914	0.460375	36	498	s01	aldh	ai162
458	-0.0193382	0.0974611	0.374713	0.355715	63	503	s01	aldh	ai162
459	0.0109216	0.0193171	0.324274	0.382652	30	340	s01	aldh	ai162
460	0.00284162	0.126448	0.311209	0.445038	28	72	s01	aldh	ai162
461	-0.0442406	0.10901	0.308689	0.39126	89	100	s01	aldh	ai162
462	0.275478	-0.170074	0.326142	0.294441	494	500	s01	aldh	ai162
463	0.0250251	0.0768762	0.397694	0.387701	272	2	s01	aldh	ai162
464	-0.0702193	0.14867	0.294653	0.423451	48	28	s01	aldh	ai162
465	-0.104709	0.220972	0.315616	0.470124	202	58	s01	aldh	ai162
466	-0.0996809	-0.00860368	0.329126	0.320778	500	468	s01	aldh	ai162
467	-0.040815	0.00663292	0.308935	0.347807	280	448	s01	aldh	ai162
468	-0.0248984	0.0254696	0.319205	0.377726	230	47	s01	aldh	ai162
469	0.0089374	-0.0259391	0.310182	0.339647	312	446	s01	aldh	ai162
470	-0.0128489	0.00206063	0.304183	0.325881	271	450	s01	aldh	ai162
471	0.0142008	0.0619674	0.323245	0.364911	368	476	s01	aldh	ai162
472	0.0485738	-0.0312229	0.323947	0.332048	417	433	s01	aldh	ai162
473	-0.0666969	0.0574059	0.298075	0.403956	412	502	s01	aldh	ai162
474	-0.0767436	0.110069	0.301808	0.42716	402	502	s01	aldh	ai162
475	-0.0122107	0.038108	0.318994	0.34402	152	66	s01	aldh	ai162
476	-0.0314004	0.0187254	0.323635	0.33436	252	426	s01	aldh	ai162
477	-0.0505261	0.023959	0.307675	0.319086	6	340	s01	aldh	ai162
478	0.00587413	-0.00362824	0.316212	0.350706	468	384	s01	aldh	ai162
479	-0.15264	0.140788	0.307253	0.35126	74	478	s01	aldh	ai162
480	0.0489188	-0.0224962	0.317278	0.331355	298	50	s01	aldh	ai162
481	-0.0116731	0.0191559	0.327362	0.327575	152	94	s01	aldh	ai162
482	-0.0144161	0.0296462	0.31956	0.340438	26	158	s01	aldh	ai162
483	-0.0348226	0.122502	0.329034	0.40878	100	450	s01	aldh	ai162
484	0.116187	-0.0162433	0.33879	0.320414	51	130	s01	aldh	ai162
485	-0.0821246	0.0267178	0.295205	0.427905	60	40	s01	aldh	ai162
486	0.0618177	-0.0229587	0.318829	0.322548	164	176	s01	aldh	ai162
487	0.00189436	0.032102	0.318077	0.362379	330	390	s01	aldh	ai162
488	-0.0123302	-0.00323435	0.306982	0.330919	384	498	s01	aldh	ai162
489	0.161708	-0.885544	0.29345	1.17589	40	97	s01	aldh	ai162
490	-0.0427828	0.0963166	0.307862	0.408168	10	128	s01	aldh	ai162
491	-0.041849	0.0364365	0.310649	0.368481	402	468	s01	aldh	ai162
492	-0.0776834	0.142229	0.313064	0.424236	478	412	s01	aldh	ai162
493	-0.0189759	0.143156	0.299739	0.47137	63	85	s01	aldh	ai162
494	0.365359	-1.35174	0.32288	0.865343	20	34	s01	aldh	ai162
495	0.0258078	0.0181103	0.317415	0.373058	34	170	s01	aldh	ai162
496	0.0598226	0.0160017	0.444679	0.323656	92	258	s01	aldh	ai162
497	-0.00951673	0.0133163	0.313469	0.339418	408	380	s01	aldh	ai162
498	0.580429	-1.58342	0.273084	0.951414	8	28	s01	aldh	ai162
499	-0.0479449	0.019747	0.305274	0.323611	488	82	s01	aldh	ai162
500	0.0029758	-0.023927	0.314263	0.424255	16	58	s01	aldh	ai162
501	0.0616353	-0.0341834	0.320039	0.311681	88	104	s01	aldh	ai162
502	0.0382673	-0.0698715	0.352712	0.372894	110	62	s01	aldh	ai162
503	-0.0433626	0.0592261	0.312286	0.351825	62	156	s01	aldh	ai162
504	-0.009312	0.0098128	0.311441	0.331799	414	450	s01	aldh	ai162
505	-0.0761603	0.0193714	0.318392	0.375183	145	11	s01	aldh	ai162
506	0.0234889	-0.0185521	0.321873	0.319906	202	450	s01	aldh	ai162
507	-0.0621836	0.0427351	0.320852	0.341549	336	338	s01	aldh	ai162
508	0.014694	-0.00777663	0.31901	0.313556	329	94	s01	aldh	ai162
509	-0.000824738	0.0665071	0.323788	0.347797	337	410	s01	aldh	ai162
510	-0.0223952	0.11642	0.319139	0.439411	192	58	s01	aldh	ai162
511	0.00494363	0.00522796	0.314602	0.346559	26	346	s01	aldh	ai162
512	0.102324	0.000418934	0.350864	0.333474	12	188	s01	aldh	ai162
513	-0.0246842	0.0383734	0.313637	0.329434	32	336	s01	aldh	ai162
514	0.134218	-0.0124562	0.349904	0.360694	78	8	s01	aldh	ai162
515	0.312152	-0.0773746	0.343709	0.380591	470	490	s01	aldh	ai162
516	0.047065	-0.0255406	0.317086	0.349926	407	480	s01	aldh	ai162
517	-0.0199133	0.0638349	0.300172	0.365099	298	44	s01	aldh	ai162
518	0.0582126	0.0833168	0.364675	0.404561	96	34	s01	aldh	ai162
519	-0.082068	0.0963614	0.302453	0.35487	16	296	s01	aldh	ai162
520	-0.0215579	0.101976	0.317716	0.420738	7	205	s01	aldh	ai162
521	-0.150715	-0.0701058	0.321902	0.510658	82	22	s01	aldh	ai162
522	-0.0598779	0.0385958	0.301234	0.467173	51	67	s01	aldh	ai162
523	-0.0569249	0.00531316	0.293356	0.376923	18	88	s01	aldh	ai162
524	0.00517721	0.00477505	0.30058	0.377067	22	188	s01	aldh	ai162
525	0.00916549	-0.0442944	0.318096	0.33285	16	131	s01	aldh	ai162
526	0.00439635	-0.00826714	0.318306	0.329879	134	40	s01	aldh	ai162
527	-0.0412765	0.112649	0.296299	0.403142	208	110	s01	aldh	ai162
528	-0.000494959	0.0218638	0.315394	0.326506	298	248	s01	aldh	ai162
529	0.0245664	0.00534597	0.377214	0.360279	312	62	s01	aldh	ai162
530	0.00230449	-0.0247659	0.326808	0.332719	472	392	s01	aldh	ai162
531	-0.0749737	0.0916517	0.313928	0.391456	102	462	s01	aldh	ai162
532	-0.0202485	0.0270562	0.314264	0.318225	324	86	s01	aldh	ai162
533	-0.136967	-0.235733	0.440627	0.385968	10	246	s01	aldh	ai162
534	0.0711664	-0.00700375	0.326804	0.372631	274	24	s01	aldh	ai162
535	-0.0352993	0.0923608	0.309692	0.343265	352	42	s01	aldh	ai162
536	-0.00862128	-0.0350454	0.318738	0.33604	62	384	s01	aldh	ai162
537	0.388271	0.0813915	0.791635	0.534519	10	2	s01	aldh	ai162
538	-0.0679335	0.0859834	0.293853	0.384141	20	167	s01	aldh	ai162
539	0.0330705	0.0334509	0.341137	0.372602	318	10	s01	aldh	ai162
540	-0.134255	0.0927807	0.271246	0.371684	26	76	s01	aldh	ai162
541	0.405256	-0.0610623	0.465507	0.365627	480	484	s01	aldh	ai162
542	-0.0388261	0.0444826	0.314822	0.359985	286	4	s01	aldh	ai162
543	-0.0757828	0.072252	0.2893	0.410352	46	102	s01	aldh	ai162
544	-0.00319226	-0.0297767	0.43267	0.326438	456	508	s01	aldh	ai162
545	-0.0490973	0.0471009	0.290725	0.364649	139	53	s01	aldh	ai162
546	0.156902	0.0158644	0.352059	0.323669	48	392	s01	aldh	ai162
547	-0.124085	0.0574895	0.481349	0.308611	4	472	s01	aldh	ai162
548	0.257144	-0.207755	0.348873	0.313559	384	352	s01	aldh	ai162
549	0.000556976	0.0623329	0.317848	0.387484	210	148	s01	aldh	ai162
550	-0.0107384	-0.00501267	0.314546	0.446433	74	20	s01	aldh	ai162
551	0.00702671	-0.0186757	0.312422	0.307924	100	220	s01	aldh	ai162
552	-0.0439822	0.0783566	0.31541	0.357405	154	46	s01	aldh	ai162
553	0.0974312	-0.115169	0.341115	0.300081	324	430	s01	aldh	ai162
554	-0.00574538	0.145368	0.312657	0.423422	80	96	s01	aldh	ai162
555	-0.0876832	0.055623	0.291363	0.384593	432	488	s01	aldh	ai162
556	0.00802617	0.0904204	0.307831	0.372749	238	120	s01	aldh	ai162
557	-0.0231945	0.0998711	0.309388	0.45139	80	138	s01	aldh	ai162
558	0.00833084	0.148984	0.303739	0.440058	62	174	s01	aldh	ai162
559	-0.102908	0.129192	0.297152	0.431329	58	94	s01	aldh	ai162
560	-0.0152667	0.0740505	0.316672	0.362115	480	190	s01	aldh	ai162
561	-0.0620844	0.0675558	0.31122	0.372691	176	62	s01	aldh	ai162
562	-0.264535	0.264359	0.274596	0.422267	20	26	s01	aldh	ai162
563	0.0411916	0.0013452	0.320564	0.35506	154	22	s01	aldh	ai162
564	-0.00664455	-0.00661192	0.321681	0.317595	256	370	s01	aldh	ai162
565	0.0137191	0.00732466	0.382259	0.341565	123	496	s01	aldh	ai162
566	0.0162015	-0.00958676	0.319284	0.332063	458	430	s01	aldh	ai162
567	0.0190481	0.0658475	0.31139	0.400279	72	90	s01	aldh	ai162
568	-0.0532218	0.189526	0.300187	0.460546	72	122	s01	aldh	ai162
569	-0.0147576	0.0123756	0.309305	0.335195	360	458	s01	aldh	ai162
570	0.0070492	0.0158871	0.310646	0.364487	40	142	s01	aldh	ai162
571	-0.00469065	0.0248518	0.312533	0.321187	50	362	s01	aldh	ai162
572	-0.174891	0.235801	0.303881	0.37933	36	4	s01	aldh	ai162
573	-0.174855	-0.203435	0.456251	0.391443	14	252	s01	aldh	ai162
574	0.0595152	0.0563099	0.328519	0.356306	123	465	s01	aldh	ai162
575	0.482801	-0.219928	0.294089	0.310038	506	472	s01	aldh	ai162
576	-0.0457873	0.156371	0.291562	0.529206	28	56	s01	aldh	ai162
577	-0.0254733	0.0822657	0.311275	0.394994	86	436	s01	aldh	ai162
578	-0.0329652	0.0826458	0.315747	0.37211	260	6	s01	aldh	ai162
579	0.01537	0.00456937	0.318537	0.320835	474	398	s01	aldh	ai162
580	-0.00229173	-0.00355558	0.320218	0.349695	412	478	s01	aldh	ai162
581	-0.0563504	0.0779708	0.312895	0.358829	238	4	s01	aldh	ai162
582	0.0589031	-0.0616609	0.325223	0.322594	15	120	s01	aldh	ai162
583	0.0185712	0.0956343	0.353294	0.430901	48	404	s01	aldh	ai162
584	-0.101212	0.076673	0.300887	0.372125	258	42	s01	aldh	ai162
585	-0.121095	0.069375	0.327101	0.334889	134	30	s01	aldh	ai162
586	0.0110437	0.127504	0.311463	0.399814	32	104	s01	aldh	ai162
587	-0.0292601	0.0274468	0.296281	0.36019	352	76	s01	aldh	ai162
588	0.0191939	0.0856566	0.329546	0.364167	296	34	s01	aldh	ai162
589	-0.271729	0.0619634	0.29416	0.394859	58	2	s01	aldh	ai162
590	0.0259326	0.0161596	0.33559	0.337865	136	476	s01	aldh	ai162
591	-0.0212873	0.05786	0.293819	0.356684	32	164	s01	aldh	ai162
592	0.0375244	0.00803797	0.329704	0.344323	302	452	s01	aldh	ai162
593	0.103231	-0.0353679	0.346492	0.335328	260	28	s01	aldh	ai162
594	0.182531	-0.0476053	0.34179	0.345925	20	70	s01	aldh	ai162
595	-0.0117353	0.0624981	0.321122	0.365256	488	92	s01	aldh	ai162
596	-0.0400736	0.179234	0.301415	0.572051	34	62	s01	aldh	ai162
597	-0.0106008	-0.00102455	0.328082	0.325374	354	464	s01	aldh	ai162
598	0.00736891	0.148084	0.339371	0.439947	402	24	s01	aldh	ai162
599	0.0322676	0.0882885	0.320426	0.422658	171	12	s01	aldh	ai162
600	-0.000176645	0.00139496	0.318372	0.328462	94	432	s01	aldh	ai162
601	0.119686	0.00754901	0.324798	0.400607	90	124	s01	aldh	ai162
602	-0.0747904	0.100677	0.30069	0.372786	42	230	s01	aldh	ai162
603	-0.0859062	0.151904	0.290111	0.379944	36	246	s01	aldh	ai162
604	-0.11056	0.0897247	0.320117	0.37683	137	56	s01	aldh	ai162
605	-0.0450435	0.0679879	0.304183	0.364411	282	458	s01	aldh	ai162
606	0.0323826	-0.00119233	0.320749	0.361504	316	390	s01	aldh	ai162
607	0.0219407	-0.0150449	0.307585	0.337207	431	433	s01	aldh	ai162
608	-0.00922435	0.0720597	0.309163	0.414996	46	236	s01	aldh	ai162
609	-0.00531656	0.0234531	0.322824	0.3381	300	402	s01	aldh	ai162
610	-0.0537146	-0.0785696	0.295275	0.346488	56	4	s01	aldh	ai162
611	-0.316682	-0.348094	0.41125	0.746142	143	64	s01	aldh	ai162
612	0.00828893	0.0651686	0.332928	0.397641	216	110	s01	aldh	ai162
613	0.0407831	-0.0422264	0.331347	0.329992	4	182	s01	aldh	ai162
614	-0.0702297	0.111242	0.292432	0.407078	24	64	s01	aldh	ai162
615	-0.123162	0.024353	0.263695	0.362322	42	106	s01	aldh	ai162
616	-0.127843	0.130451	0.287071	0.371619	82	39	s01	aldh	ai162
617	0.0288731	0.0139215	0.329275	0.337882	86	480	s01	aldh	ai162
618	0.20765	-0.129692	0.348419	0.303176	336	432	s01	aldh	ai162
619	-0.0285249	0.00613073	0.304027	0.335792	376	8	s01	aldh	ai162
620	0.0757458	-0.0384746	0.323677	0.32151	398	98	s01	aldh	ai162
621	0.0321929	0.0365633	0.333617	0.35795	52	186	s01	aldh	ai162
622	0.0360672	-0.0266355	0.374231	0.322347	346	368	s01	aldh	ai162
623	-0.731638	0.122311	0.451549	0.324246	30	504	s01	aldh	ai162
624	-0.0602289	0.00697038	0.29904	0.326464	130	480	s01	aldh	ai162
625	-0.00911595	0.00521408	0.324378	0.372175	76	406	s01	aldh	ai162
626	0.0847415	-0.0630387	0.321262	0.313851	168	106	s01	aldh	ai162
627	-0.000993235	0.0231868	0.303485	0.347464	326	402	s01	aldh	ai162
628	0.0075696	0.105155	0.30113	0.442924	10	36	s01	aldh	ai162
629	0.0483373	0.0325343	0.353493	0.369841	38	36	s01	aldh	ai162
630	-0.208356	0.281644	0.274849	0.448436	460	90	s01	aldh	ai162
631	0.0140758	0.00618087	0.323005	0.330414	228	100	s01	aldh	ai162
632	0.00674334	0.00941379	0.327708	0.3523	141	462	s01	aldh	ai162
633	-0.1196	0.0264495	0.321017	0.342841	184	30	s01	aldh	ai162
634	-0.00558249	-0.00279046	0.319173	0.332736	367	469	s01	aldh	ai162
635	0.214057	-0.10651	0.321692	0.315367	61	397	s01	aldh	ai162
636	0.0343021	-0.0386646	0.325183	0.334238	238	51	s01	aldh	ai162
637	0.0273229	0.077471	0.332274	0.399444	284	12	s01	aldh	ai162
638	-0.0161326	-0.630039	0.363752	0.490391	120	38	s01	aldh	ai162
639	-0.022	0.0421843	0.311832	0.346932	118	492	s01	aldh	ai162
640	-0.0605204	0.0745755	0.319963	0.359247	80	442	s01	aldh	ai162
641	0.477173	-0.0680092	0.408695	0.303823	10	260	s01	aldh	ai162
642	-0.0128893	0.070458	0.311019	0.372971	122	82	s01	aldh	ai162
643	-0.0522065	0.0846556	0.291754	0.382194	40	24	s01	aldh	ai162
644	0.012255	0.0630226	0.324659	0.374773	268	408	s01	aldh	ai162
645	-0.0173689	0.0011672	0.309004	0.333508	330	2	s01	aldh	ai162
646	-0.048077	0.106399	0.315214	0.368071	124	480	s01	aldh	ai162
647	0.12329	0.111029	0.378683	0.388444	20	508	s01	aldh	ai162
648	0.0478122	-0.0295507	0.328684	0.316702	371	383	s01	aldh	ai162
649	0.0220566	0.00491832	0.313843	0.364745	306	38	s01	aldh	ai162
650	-0.00860702	0.0659188	0.424494	0.357835	264	2	s01	aldh	ai162
651	0.062048	-0.00857074	0.342856	0.317078	30	370	s01	aldh	ai162
652	-0.142158	-0.130741	0.289462	0.289225	170	476	s01	aldh	ai162
653	0.0525104	-0.0101563	0.312951	0.334984	96	352	s01	aldh	ai162
654	-0.000502948	-0.0351258	0.324033	0.361883	248	23	s01	aldh	ai162
655	0.0230858	0.0143291	0.317215	0.331672	284	356	s01	aldh	ai162
656	0.00191059	-0.0266996	0.308479	0.336293	100	66	s01	aldh	ai162
657	-0.060992	0.0433378	0.299869	0.393135	54	23	s01	aldh	ai162
658	-0.00292393	0.0435889	0.317391	0.341656	147	31	s01	aldh	ai162
659	-0.0339044	-0.00685206	0.299412	0.325205	96	66	s01	aldh	ai162
660	0.0109432	0.00135452	0.323553	0.328582	72	194	s01	aldh	ai162
661	-0.0770256	0.0847146	0.29581	0.364718	28	394	s01	aldh	ai162
662	0.00170069	0.12823	0.32649	0.411424	242	10	s01	aldh	ai162
663	-0.00326198	0.0120991	0.307234	0.335068	151	27	s01	aldh	ai162
664	-0.00469653	-0.0197843	0.322878	0.319013	326	92	s01	aldh	ai162
665	-0.0427678	-0.0225271	0.322876	0.312287	478	466	s01	aldh	ai162
666	-0.0501015	0.0745464	0.306703	0.345107	247	458	s01	aldh	ai162
667	0.135172	-0.0569038	0.325179	0.320581	232	56	s01	aldh	ai162
668	0.0514094	0.0323736	0.330045	0.358405	134	500	s01	aldh	ai162
669	-0.0184443	0.096555	0.304948	0.387258	41	89	s01	aldh	ai162
670	-0.00111011	-0.00892761	0.304806	0.338642	106	200	s01	aldh	ai162
671	0.00466551	0.0412757	0.324723	0.336998	166	156	s01	aldh	ai162
672	0.017033	-0.0216236	0.296409	0.34886	30	124	s01	aldh	ai162
673	-0.0240213	0.0384854	0.323963	0.332884	392	340	s01	aldh	ai162
674	0.0479316	-0.202647	0.328572	0.54526	126	12	s01	aldh	ai162
675	0.00577859	-0.0556715	0.310464	0.33614	52	142	s01	aldh	ai162
676	-0.0233168	0.0292228	0.332309	0.348096	38	442	s01	aldh	ai162
677	-0.0011044	0.0105717	0.318214	0.327628	252	414	s01	aldh	ai162
678	-0.003049	0.0153018	0.327902	0.339979	36	376	s01	aldh	ai162
679	0.0207116	-0.0145118	0.344318	0.329573	164	494	s01	aldh	ai162
680	0.0437075	0.110227	0.392179	0.390151	90	34	s01	aldh	ai162
681	0.157949	-0.012731	0.335622	0.373681	106	480	s01	aldh	ai162
682	-1.11902	0.6704	0.243364	0.244665	480	500	s01	aldh	ai162
683	-0.0902651	0.157425	0.304139	0.438544	28	87	s01	aldh	ai162
684	0.040668	0.0363611	0.346523	0.36931	66	146	s01	aldh	ai162
685	0.0724496	0.0138363	0.376158	0.35105	252	500	s01	aldh	ai162
686	0.0310875	0.0822408	0.328055	0.405691	302	54	s01	aldh	ai162
687	0.0268421	-0.00671502	0.316805	0.356085	134	46	s01	aldh	ai162
688	0.0635408	-1.06037	0.35006	1.04855	88	2	s01	aldh	ai162
689	0.020111	0.299463	0.324412	0.532263	90	41	s01	aldh	ai162
690	-0.0376678	0.0329302	0.304534	0.354981	20	300	s01	aldh	ai162
691	-0.125617	0.219406	0.283034	0.696445	23	56	s01	aldh	ai162
692	-0.0127619	0.0180821	0.387157	0.317403	176	56	s01	aldh	ai162
693	-0.0380067	0.0446864	0.300114	0.346368	76	127	s01	aldh	ai162
694	-0.00970364	0.0183955	0.319495	0.334037	140	478	s01	aldh	ai162
695	0.0697187	-0.0303029	0.328179	0.331902	52	135	s01	aldh	ai162
696	0.00284348	0.0543645	0.307738	0.345885	386	64	s01	aldh	ai162
697	-0.0416728	0.010915	0.297421	0.414101	82	87	s01	aldh	ai162
698	-0.0334551	0.0634994	0.324644	0.341018	217	24	s01	aldh	ai162
699	-0.0860351	0.121408	0.311942	0.361933	38	150	s01	aldh	ai162
700	0.0891029	-0.028274	0.32767	0.359404	440	508	s01	aldh	ai162
701	0.017015	0.0305547	0.324393	0.359647	280	442	s01	aldh	ai162
702	-0.0675125	0.151188	0.296523	0.427956	62	132	s01	aldh	ai162
703	0.0107411	0.0376063	0.310876	0.391747	121	56	s01	aldh	ai162
704	-0.479545	0.0571896	0.445144	0.317738	4	480	s01	aldh	ai162
705	0.0221153	-0.0177078	0.319456	0.31623	346	464	s01	aldh	ai162
706	0.00552666	0.0621626	0.316937	0.384007	354	52	s01	aldh	ai162
707	-0.0146663	0.0253257	0.323383	0.327969	274	32	s01	aldh	ai162
708	-0.0296043	0.0464692	0.300415	0.358861	46	125	s01	aldh	ai162
709	-0.0346822	0.0435596	0.303937	0.35371	422	500	s01	aldh	ai162
710	0.0761708	-0.0776893	0.402021	0.313338	46	506	s01	aldh	ai162
711	-0.0351177	0.0719561	0.311408	0.352697	330	340	s01	aldh	ai162
712	0.0829582	-0.0248432	0.329575	0.369071	368	446	s01	aldh	ai162
713	0.0637001	-0.0413253	0.322828	0.333897	220	128	s01	aldh	ai162
714	-0.0631128	0.064374	0.298985	0.357483	412	463	s01	aldh	ai162
715	-0.0391352	0.066669	0.309328	0.352452	96	440	s01	aldh	ai162
716	0.0580724	-0.0462461	0.312368	0.331444	85	65	s01	aldh	ai162
717	0.015318	-0.00777723	0.310285	0.319368	322	454	s01	aldh	ai162
718	-0.0560798	0.0181131	0.300883	0.402887	86	106	s01	aldh	ai162
719	0.112348	-0.0643633	0.328526	0.322859	486	490	s01	aldh	ai162
720	-0.0216446	-0.0049302	0.308008	0.328798	296	290	s01	aldh	ai162
721	0.153911	0.0350353	0.319478	0.512856	12	91	s01	aldh	ai162
722	-0.0190031	0.111186	0.308779	0.391132	262	492	s01	aldh	ai162
723	0.0365757	0.0439066	0.323298	0.406657	88	440	s01	aldh	ai162
724	0.0522426	-0.00868151	0.382877	0.322687	34	310	s01	aldh	ai162
725	-0.31854	0.0420239	0.374855	0.324026	490	500	s01	aldh	ai162
726	0.818223	-0.294401	0.404761	0.365224	14	70	s01	aldh	ai162
727	0.111332	-0.0576834	0.335434	0.323236	60	478	s01	aldh	ai162
728	-0.0270994	0.0459595	0.303599	0.363609	276	356	s01	aldh	ai162
729	0.0222263	0.00728897	0.314555	0.350734	320	6	s01	aldh	ai162
730	-0.00173777	0.00304011	0.315637	0.32573	342	366	s01	aldh	ai162
731	0.00185047	0.00770999	0.339153	0.336084	166	42	s01	aldh	ai162
732	-0.0529045	0.119682	0.321752	0.415152	96	478	s01	aldh	ai162
733	0.0986932	0.0186265	0.34659	0.347912	134	160	s01	aldh	ai162
734	-0.0573642	0.0709741	0.295177	0.388789	90	77	s01	aldh	ai162
735	0.017024	0.0795373	0.332859	0.38564	138	68	s01	aldh	ai162
736	-0.0583926	0.0900033	0.307952	0.368548	290	64	s01	aldh	ai162
737	-0.0125349	0.0275574	0.408237	0.320728	291	2	s01	aldh	ai162
738	0.145095	-0.0614123	0.343585	0.328526	248	72	s01	aldh	ai162
739	0.0311493	0.00914201	0.333235	0.3379	18	246	s01	aldh	ai162
740	0.0190827	-0.0150257	0.326218	0.322411	144	466	s01	aldh	ai162
741	-0.0304352	0.110465	0.307107	0.537413	60	58	s01	aldh	ai162
742	-0.113588	0.0551453	0.292293	0.348822	242	60	s01	aldh	ai162
743	0.135674	-0.0574043	0.32608	0.354469	6	242	s01	aldh	ai162
744	0.00492036	-0.00633451	0.31518	0.318921	348	446	s01	aldh	ai162
745	-0.0348628	0.0462008	0.314706	0.346509	375	489	s01	aldh	ai162
746	-0.090303	0.0115952	0.310102	0.326837	108	186	s01	aldh	ai162
747	-0.250173	-0.309581	0.338726	0.41886	132	469	s01	aldh	ai162
748	-0.0602101	0.111937	0.304653	0.368011	445	491	s01	aldh	ai162
749	-0.0905054	0.0930436	0.30185	0.339965	44	30	s01	aldh	ai162
750	0.00230416	0.0306927	0.3268	0.355566	142	498	s01	aldh	ai162
751	-0.0542613	0.0172662	0.299494	0.343612	36	172	s01	aldh	ai162
752	-0.0832992	0.083689	0.321027	0.349344	270	12	s01	aldh	ai162
753	-0.0241766	0.0371378	0.311901	0.33357	384	10	s01	aldh	ai162
754	0.00779695	0.0694403	0.339182	0.355204	76	484	s01	aldh	ai162
755	-0.0194226	0.0911704	0.311452	0.380353	70	94	s01	aldh	ai162
756	-0.0372909	0.0611215	0.311	0.38749	244	79	s01	aldh	ai162
757	0.0128733	0.0134801	0.314434	0.329673	101	444	s01	aldh	ai162
758	0.0262399	-0.0236957	0.313621	0.331814	126	80	s01	aldh	ai162
759	0.030349	-0.0224965	0.312767	0.324818	372	456	s01	aldh	ai162
760	-0.0682534	0.0748356	0.300212	0.349392	28	153	s01	aldh	ai162
761	-0.152134	0.108546	0.297072	0.37091	450	465	s01	aldh	ai162
762	0.0521845	-0.0115029	0.329148	0.322097	420	436	s01	aldh	ai162
763	-0.051961	0.0615895	0.315869	0.350326	12	200	s01	aldh	ai162
764	0.0755072	-0.0150238	0.343364	0.361538	276	18	s01	aldh	ai162
765	0.0386617	0.0128281	0.323182	0.331182	188	62	s01	aldh	ai162
766	-0.01491	0.015826	0.274136	0.371195	2	30	s01	aldh	ai162
767	-0.0346373	0.0781792	0.302283	0.35819	48	220	s01	aldh	ai162
768	-0.0251165	0.0972814	0.318995	0.361708	209	115	s01	aldh	ai162
769	0.0553155	-0.0308246	0.322169	0.333126	84	430	s01	aldh	ai162
770	-0.0242751	0.0875992	0.308657	0.413917	416	492	s01	aldh	ai162
771	0.0724293	0.0345851	0.33758	0.338198	206	60	s01	aldh	ai162
772	-0.0632676	0.079232	0.318088	0.343085	163	87	s01	aldh	ai162
773	0.000866829	-0.00426561	0.313017	0.325822	364	374	s01	aldh	ai162
774	-0.00610902	0.0643521	0.308518	0.353476	282	472	s01	aldh	ai162
775	0.0076076	-0.0172202	0.328288	0.317459	298	476	s01	aldh	ai162
776	-0.0187537	-0.0462569	0.323816	0.330279	132	24	s01	aldh	ai162
777	0.0123639	-0.0363861	0.326064	0.347636	234	8	s01	aldh	ai162
778	0.102537	-0.0515263	0.327162	0.334683	282	28	s01	aldh	ai162
779	-0.298765	0.16909	0.158393	0.600306	510	68	s01	aldh	ai162
780	0.0436952	0.0174161	0.326453	0.331045	346	344	s01	aldh	ai162
781	-0.105088	0.125826	0.309757	0.405084	26	114	s01	aldh	ai162
782	-0.0184437	0.091129	0.309929	0.385874	364	500	s01	aldh	ai162
783	-0.0463425	0.0269092	0.30614	0.359076	90	86	s01	aldh	ai162
784	-0.186287	0.100921	0.307623	0.35287	488	458	s01	aldh	ai162
785	-0.0162027	0.0358926	0.312512	0.359069	138	490	s01	aldh	ai162
786	0.0261359	0.00322611	0.317231	0.323282	150	361	s01	aldh	ai162
787	-0.104248	0.156087	0.272781	0.461597	3	53	s01	aldh	ai162
788	-0.0151441	0.144453	0.368283	0.499439	108	40	s01	aldh	ai162
789	0.0311854	0.0722914	0.315168	0.364684	46	84	s01	aldh	ai162
790	-0.0919699	0.122638	0.306934	0.401342	182	68	s01	aldh	ai162
791	-0.015218	0.085519	0.29781	0.364195	39	227	s01	aldh	ai162
792	-0.0130326	0.0184704	0.315487	0.342929	332	494	s01	aldh	ai162
793	0.0346595	-0.0267263	0.327227	0.330138	226	22	s01	aldh	ai162
794	0.00746261	-0.020189	0.315304	0.378401	21	101	s01	aldh	ai162
795	-0.13831	0.0358653	0.305415	0.319491	424	444	s01	aldh	ai162
796	-0.107522	0.211931	0.303351	0.446599	413	510	s01	aldh	ai162
797	0.0480212	-0.0119885	0.326482	0.3291	114	468	s01	aldh	ai162
798	0.144669	-0.0332771	0.400224	0.32442	352	470	s01	aldh	ai162
799	-0.000796569	0.0468063	0.323901	0.370563	152	464	s01	aldh	ai162
800	-0.0193062	0.0998807	0.304717	0.380661	494	90	s01	aldh	ai162
801	0.0789681	-0.0774191	0.349544	0.318385	199	2	s01	aldh	ai162
802	0.160176	-0.123825	0.324123	0.315246	20	132	s01	aldh	ai162
803	-0.00593114	0.131082	0.322993	0.343657	188	16	s01	aldh	ai162
804	-0.0167739	0.0322575	0.323113	0.326855	228	184	s01	aldh	ai162
805	-0.00552952	0.121899	0.30694	0.43236	50	17	s01	aldh	ai162
806	0.0638152	0.0281597	0.329697	0.33845	266	20	s01	aldh	ai162
807	-0.138343	0.0648385	0.383384	0.33305	276	2	s01	aldh	ai162
808	0.0492516	-0.0414505	0.318575	0.383656	192	82	s01	aldh	ai162
809	0.0106096	0.0187945	0.31762	0.357961	40	244	s01	aldh	ai162
810	-0.330415	0.490135	0.282884	0.942619	106	2	s01	aldh	ai162
811	-0.039724	0.03258	0.306613	0.325607	106	368	s01	aldh	ai162
812	0.265419	-0.222394	0.396447	0.327936	16	480	s01	aldh	ai162
813	0.0587902	0.0752087	0.364922	0.394548	196	12	s01	aldh	ai162
814	0.0297405	0.0175798	0.319876	0.349479	162	6	s01	aldh	ai162
815	0.0206634	-0.0143954	0.323249	0.33317	348	452	s01	aldh	ai162
816	-0.0586271	0.0562409	0.296834	0.367849	346	376	s01	aldh	ai162
817	-0.0885948	-0.0445099	0.305177	0.317703	130	38	s01	aldh	ai162
818	-0.0161344	0.1182	0.31031	0.415352	104	442	s01	aldh	ai162
819	0.00258462	-0.00284753	0.319859	0.319911	274	450	s01	aldh	ai162
820	0.00935988	0.00282353	0.33095	0.372452	290	6	s01	aldh	ai162
821	-0.0441258	0.0476191	0.307444	0.34486	296	452	s01	aldh	ai162
822	0.139663	-0.0501272	0.350598	0.317359	25	310	s01	aldh	ai162
823	-0.0482996	-0.018749	0.329995	0.347728	148	20	s01	aldh	ai162
824	0.0461453	-0.022682	0.329305	0.408036	59	99	s01	aldh	ai162
825	-0.00769089	-0.00465626	0.326964	0.334765	146	90	s01	aldh	ai162
826	0.04434	-0.0134482	0.3355	0.34471	284	34	s01	aldh	ai162
827	0.00476579	0.0457854	0.316473	0.383586	120	364	s01	aldh	ai162
828	-0.202159	0.1215	0.286827	0.377228	90	26	s01	aldh	ai162
829	0.0625975	-0.0444603	0.331335	0.319702	140	464	s01	aldh	ai162
830	0.0353454	-0.025546	0.321219	0.332699	30	388	s01	aldh	ai162
831	-0.119261	0.186101	0.317523	0.378818	31	488	s01	aldh	ai162
832	0.0102924	-0.0189893	0.314864	0.319034	332	479	s01	aldh	ai162
833	0.139138	-0.0339044	0.393425	0.317184	492	421	s01	aldh	ai162
834	-0.0105227	-0.00843886	0.348846	0.352298	446	482	s01	aldh	ai162
835	0.0819363	0.0812507	0.318435	0.388488	14	220	s01	aldh	ai162
836	0.115104	-0.0685974	0.322828	0.331193	20	120	s01	aldh	ai162
837	-0.0611176	0.131491	0.30776	0.347862	118	78	s01	aldh	ai162
838	-0.016886	0.0287509	0.311711	0.335992	382	60	s01	aldh	ai162
839	0.00810665	0.0411093	0.317378	0.354625	336	20	s01	aldh	ai162
840	0.142394	0.0676574	0.344027	0.339327	500	482	s01	aldh	ai162
841	0.091829	-0.0679185	0.324534	0.365446	49	45	s01	aldh	ai162
842	0.126049	-0.0210912	0.342894	0.333003	374	474	s01	aldh	ai162
843	-0.0593295	0.0909722	0.29479	0.473094	4	90	s01	aldh	ai162
844	-0.863877	0.418444	0.255273	0.263362	504	464	s01	aldh	ai162
845	0.026128	-0.0144411	0.329347	0.357901	42	38	s01	aldh	ai162
846	0.0922573	-0.0161565	0.343241	0.355079	99	116	s01	aldh	ai162
847	0.0839036	-0.0666573	0.331119	0.316103	224	70	s01	aldh	ai162
848	-0.0638511	0.0370966	0.294388	0.405658	60	9	s01	aldh	ai162
849	-0.194608	0.101372	0.279859	0.470486	1	96	s01	aldh	ai162
850	-0.0670902	-0.083421	0.349427	0.333059	86	22	s01	aldh	ai162
851	0.0074925	-0.0195348	0.310696	0.323594	346	84	s01	aldh	ai162
852	-0.028948	0.0488274	0.312791	0.376415	49	133	s01	aldh	ai162
853	0.0789842	0.0994348	0.365554	0.409254	104	292	s01	aldh	ai162
854	-0.0222383	0.0196561	0.303053	0.33009	370	500	s01	aldh	ai162
855	-0.0162126	0.0891034	0.308375	0.346246	43	498	s01	aldh	ai162
856	0.0224386	0.0790597	0.317992	0.370721	102	498	s01	aldh	ai162
857	-0.00516896	0.00417373	0.318033	0.323028	418	370	s01	aldh	ai162
858	-0.0761321	0.0740988	0.310397	0.364957	347	32	s01	aldh	ai162
859	-0.0501909	0.0790173	0.320738	0.345654	80	452	s01	aldh	ai162
860	0.0462205	0.00707888	0.317418	0.331862	318	412	s01	aldh	ai162
861	0.0196895	0.0234314	0.328658	0.34803	286	16	s01	aldh	ai162
862	0.0141147	0.0357713	0.310998	0.345788	126	364	s01	aldh	ai162
863	-0.028091	0.0618859	0.306432	0.347986	36	160	s01	aldh	ai162
864	0.00293085	-0.00519482	0.32442	0.318228	251	45	s01	aldh	ai162
865	-0.213578	0.047283	0.446758	0.336293	10	444	s01	aldh	ai162
866	-0.10216	-0.0194984	0.360889	0.313647	2	342	s01	aldh	ai162
867	0.0473459	-0.0345952	0.317667	0.3188	374	448	s01	aldh	ai162
868	0.00140507	0.0171162	0.302779	0.335467	124	408	s01	aldh	ai162
869	-0.212698	0.280556	0.267088	0.752335	30	50	s01	aldh	ai162
870	-0.082784	0.038392	0.310496	0.332851	358	482	s01	aldh	ai162
871	-0.00431158	0.108852	0.309219	0.365212	174	86	s01	aldh	ai162
872	-0.0358633	0.0261325	0.312639	0.363832	244	36	s01	aldh	ai162
873	-0.0146793	0.0495472	0.304719	0.357109	52	226	s01	aldh	ai162
874	0.0366758	0.0600505	0.35369	0.355191	16	374	s01	aldh	ai162
875	0.00394086	0.0316435	0.330609	0.333178	410	18	s01	aldh	ai162
876	-0.306602	0.669428	0.269532	1.0234	30	90	s01	aldh	ai162
877	-0.0922129	0.0613863	0.312426	0.351595	114	464	s01	aldh	ai162
878	-0.019247	0.0966046	0.312064	0.383581	24	172	s01	aldh	ai162
879	0.0239006	0.0224735	0.323564	0.342879	182	210	s01	aldh	ai162
880	0.0101102	0.0174272	0.345997	0.350291	96	508	s01	aldh	ai162
881	-0.0419473	0.0725144	0.301277	0.363398	138	156	s01	aldh	ai162
882	-0.143645	0.112863	0.431518	0.35427	213	1	s01	aldh	ai162
883	-0.121836	0.229041	0.301042	0.382551	90	10	s01	aldh	ai162
884	-0.016404	0.029358	0.305269	0.342495	258	424	s01	aldh	ai162
885	-0.0547744	0.0607253	0.311193	0.370255	304	434	s01	aldh	ai162
886	-0.0127103	0.0365464	0.30872	0.333405	160	60	s01	aldh	ai162
887	-0.00885287	0.0982096	0.328807	0.383438	122	154	s01	aldh	ai162
888	0.0369584	0.0137678	0.318386	0.36343	440	502	s01	aldh	ai162
889	-0.0503997	0.0360681	0.299791	0.354447	87	69	s01	aldh	ai162
890	-0.00448994	0.117952	0.311925	0.375728	57	378	s01	aldh	ai162
891	0.154816	-1.07623	0.343425	1.1477	103	30	s01	aldh	ai162
892	0.0994585	-0.0532927	0.339898	0.317896	312	418	s01	aldh	ai162
893	-0.00657482	0.0280966	0.319668	0.327278	264	14	s01	aldh	ai162
894	-0.0184373	0.026119	0.318689	0.351813	74	500	s01	aldh	ai162
895	-0.09251	0.0119777	0.292138	0.347349	48	71	s01	aldh	ai162
896	0.0254978	0.0284239	0.32539	0.340967	50	238	s01	aldh	ai162
897	0.00522249	0.0310456	0.320846	0.33327	130	390	s01	aldh	ai162
898	0.00985379	0.0224692	0.312813	0.349213	96	426	s01	aldh	ai162
899	-0.0156853	0.0293078	0.313444	0.326875	274	316	s01	aldh	ai162
900	0.00329159	0.0232989	0.318382	0.346178	148	506	s01	aldh	ai162
901	0.0380892	0.0137905	0.316709	0.325739	242	462	s01	aldh	ai162
902	-0.0113387	0.0137995	0.310631	0.361954	352	352	s01	aldh	ai162
903	0.141572	-0.0839518	0.324153	0.342791	125	51	s01	aldh	ai162
904	0.0622326	-0.00410152	0.322789	0.367108	52	56	s01	aldh	ai162
905	-0.184445	0.122692	0.315535	0.351489	483	477	s01	aldh	ai162
906	-0.0196965	0.0254454	0.306678	0.329594	160	92	s01	aldh	ai162
907	0.00591387	-0.0191427	0.299445	0.324772	84	50	s01	aldh	ai162
908	0.0341411	0.0811489	0.321444	0.382379	266	64	s01	aldh	ai162
909	0.0242196	-0.01349	0.314802	0.326228	328	348	s01	aldh	ai162
910	-0.0219992	0.0521312	0.298605	0.412416	90	62	s01	aldh	ai162
911	0.111138	-0.0299439	0.366076	0.332493	472	76	s01	aldh	ai162
912	-0.374204	0.289518	0.318198	0.313119	496	464	s01	aldh	ai162
913	0.0826748	0.0714884	0.327592	0.389431	148	60	s01	aldh	ai162
914	0.0570897	-0.0703222	0.31941	0.333269	300	58	s01	aldh	ai162
915	-0.00318112	0.0112736	0.324206	0.330844	362	350	s01	aldh	ai162
916	0.0348668	0.0509712	0.314051	0.35397	236	80	s01	aldh	ai162
917	-0.19282	0.25757	0.51968	0.3351	476	506	s01	aldh	ai162
918	-0.234072	0.219265	0.298842	0.363633	452	454	s01	aldh	ai162
919	-0.0338486	0.0584721	0.32209	0.356182	158	86	s01	aldh	ai162
920	0.16953	-0.0525154	0.372762	0.327524	248	86	s01	aldh	ai162
921	0.0375663	0.0489629	0.31033	0.354836	324	504	s01	aldh	ai162
922	-0.00578744	-0.00460822	0.320241	0.314842	292	314	s01	aldh	ai162
923	0.303832	-0.251357	0.368878	0.316422	497	482	s01	aldh	ai162
924	0.0667559	-0.0105963	0.372914	0.325717	288	134	s01	aldh	ai162
925	-0.00218329	0.0264992	0.314325	0.340345	90	200	s01	aldh	ai162
926	0.0511619	-0.00795383	0.339966	0.336134	342	446	s01	aldh	ai162
927	-0.0177938	0.0637147	0.312319	0.382171	194	97	s01	aldh	ai162
928	-0.0760303	0.0683999	0.304343	0.359293	10	136	s01	aldh	ai162
929	0.0217627	0.00175154	0.3256	0.339697	374	326	s01	aldh	ai162
930	-0.142165	0.0766467	0.301085	0.340308	418	468	s01	aldh	ai162
931	0.00282073	0.0548544	0.311876	0.36377	81	483	s01	aldh	ai162
932	-0.0945184	0.158906	0.317947	0.391404	132	66	s01	aldh	ai162
933	-0.0119844	0.0493779	0.312766	0.322485	80	468	s01	aldh	ai162
934	0.0217007	0.0579497	0.323161	0.364038	6	256	s01	aldh	ai162
935	-0.00813978	-0.0125995	0.318556	0.33209	313	458	s01	aldh	ai162
936	-0.0131586	0.0547424	0.317975	0.385148	64	200	s01	aldh	ai162
937	-0.00232388	0.0225817	0.319176	0.333757	256	448	s01	aldh	ai162
938	-0.0435897	0.0806155	0.310864	0.386398	160	43	s01	aldh	ai162
939	-0.0600313	0.0156098	0.301445	0.325109	56	254	s01	aldh	ai162
940	-0.0183065	0.027472	0.350198	0.338863	478	472	s01	aldh	ai162
941	-0.00579516	0.0895293	0.324702	0.349532	142	32	s01	aldh	ai162
942	-0.00192904	0.0721658	0.323867	0.362018	278	402	s01	aldh	ai162
943	-0.0209768	-0.0114864	0.30109	0.314059	226	444	s01	aldh	ai162
944	0.342339	-0.0886287	0.449092	0.30397	106	420	s01	aldh	ai162
945	-0.0123131	0.0239465	0.311883	0.340091	314	388	s01	aldh	ai162
946	-0.00780117	-0.00853845	0.303304	0.324178	346	396	s01	aldh	ai162
947	0.00567652	0.0664982	0.302604	0.362147	198	126	s01	aldh	ai162
948	0.0235768	0.0125142	0.331558	0.332059	198	22	s01	aldh	ai162
949	0.0180276	0.078178	0.316773	0.343225	222	52	s01	aldh	ai162
950	-0.0358842	0.105968	0.329431	0.343362	476	408	s01	aldh	ai162
951	-0.0214559	-0.131466	0.305567	0.500278	100	16	s01	aldh	ai162
952	0.155276	-0.0358134	0.340145	0.326771	492	370	s01	aldh	ai162
953	-0.12974	0.0654274	0.274435	0.364013	98	86	s01	aldh	ai162
954	0.0391186	0.0591081	0.327225	0.372935	246	172	s01	aldh	ai162
955	-0.0294816	0.0432575	0.332838	0.402945	226	2	s01	aldh	ai162
956	-0.027729	0.0286069	0.32021	0.364004	212	60	s01	aldh	ai162
957	0.0260328	-0.0599467	0.333647	0.373597	474	496	s01	aldh	ai162
958	-0.0233898	0.00572549	0.297372	0.343799	350	80	s01	aldh	ai162
959	0.00318465	0.00745003	0.311505	0.33822	328	394	s01	aldh	ai162
960	-0.0209913	0.00612917	0.317437	0.330079	444	374	s01	aldh	ai162
961	-0.0416777	0.0864249	0.306835	0.365418	72	128	s01	aldh	ai162
962	-0.0216314	0.0744777	0.313505	0.380029	161	32	s01	aldh	ai162
963	0.020849	0.0628401	0.323896	0.358305	186	76	s01	aldh	ai162
964	0.0461352	0.00914062	0.339375	0.336974	418	58	s01	aldh	ai162
965	-0.0398111	0.0245168	0.319929	0.315708	450	432	s01	aldh	ai162
966	0.0553602	-0.0132504	0.332248	0.341878	8	175	s01	aldh	ai162
967	-0.00361198	0.086284	0.330737	0.383848	274	404	s01	aldh	ai162
968	0.203985	-0.0597697	0.396462	0.332342	202	6	s01	aldh	ai162
969	-0.0704404	0.0944375	0.299136	0.376016	102	142	s01	aldh	ai162
970	0.0355957	-0.00223716	0.327835	0.332136	134	504	s01	aldh	ai162
971	0.022467	-0.00479378	0.322757	0.337927	360	322	s01	aldh	ai162
972	-0.0628343	0.0594283	0.30416	0.331763	346	296	s01	aldh	ai162
973	0.0237969	0.0642625	0.335862	0.359166	108	496	s01	aldh	ai162
974	0.0588461	0.0147042	0.327567	0.335931	84	455	s01	aldh	ai162
975	0.0399993	0.0324728	0.314943	0.337478	60	384	s01	aldh	ai162
976	0.0705551	-0.0886406	0.325748	0.32152	464	394	s01	aldh	ai162
977	0.0285898	0.0634553	0.334817	0.373332	228	468	s01	aldh	ai162
978	0.00797221	0.0867522	0.322585	0.376124	178	76	s01	aldh	ai162
979	0.0339474	0.0279869	0.334234	0.336485	454	428	s01	aldh	ai162
980	0.0251335	-0.0386986	0.314749	0.335028	426	458	s01	aldh	ai162
981	-0.0454937	0.100458	0.298479	0.388302	256	138	s01	aldh	ai162
982	0.0176635	0.00971557	0.334129	0.323319	240	508	s01	aldh	ai162
983	-0.0130407	-0.0146312	0.305434	0.339609	432	500	s01	aldh	ai162
984	0.0273333	-0.0222234	0.308133	0.343405	96	144	s01	aldh	ai162
985	0.0578335	0.00918517	0.333822	0.349817	317	507	s01	aldh	ai162
986	-0.0376236	0.0387942	0.302953	0.348996	299	462	s01	aldh	ai162
987	0.0913334	0.00677342	0.352892	0.331504	297	71	s01	aldh	ai162
988	-0.030574	0.00373772	0.317869	0.38716	16	148	s01	aldh	ai162
989	0.0173901	0.0502216	0.334867	0.362856	162	100	s01	aldh	ai162
990	-0.0152518	0.0144055	0.325583	0.346057	188	94	s01	aldh	ai162
991	-0.0497265	0.0627112	0.315096	0.391735	270	42	s01	aldh	ai162
992	-0.00186253	0.116409	0.292464	0.455545	76	78	s01	aldh	ai162
993	0.0421033	-0.0292499	0.330205	0.309238	347	387	s01	aldh	ai162
994	0.0157016	0.0145294	0.307658	0.337936	57	149	s01	aldh	ai162
995	0.0193694	0.0660265	0.334182	0.343795	238	116	s01	aldh	ai162
996	-0.0100511	-0.00162192	0.323187	0.32465	290	508	s01	aldh	ai162
997	-0.00269101	-0.0299875	0.325468	0.326582	470	426	s01	aldh	ai162
998	0.0453254	0.0406237	0.30541	0.362062	88	284	s01	aldh	ai162
999	-0.00667771	0.0442002	0.313359	0.3721	160	204	s01	aldh	ai162
1000	0.0716292	-0.0113151	0.342059	0.355062	176	8	s01	aldh	ai162
1001	0.0175145	0.0377233	0.320241	0.353064	280	370	s01	aldh	ai162
1002	-0.236746	0.00664897	0.283331	0.350549	164	80	s01	aldh	ai162
1003	-0.0844671	-0.00126753	0.30809	0.332221	44	182	s01	aldh	ai162
1004	0.131329	0.0355847	0.385653	0.337082	40	262	s01	aldh	ai162
1005	-0.041896	0.00696678	0.310773	0.326576	366	380	s01	aldh	ai162
1006	0.0315871	0.022146	0.325174	0.331371	160	14	s01	aldh	ai162
1007	0.0933704	-0.0176924	0.340251	0.361011	24	244	s01	aldh	ai162
1008	0.0130276	0.0369862	0.311764	0.361101	58	464	s01	aldh	ai162
1009	-0.0589441	0.0682021	0.370318	0.360989	1	185	s01	aldh	ai162
1010	-0.0216031	0.0311459	0.312033	0.327006	314	500	s01	aldh	ai162
1011	-0.0106721	0.071862	0.317625	0.344759	158	236	s01	aldh	ai162
1012	0.0314067	-0.0305941	0.314476	0.35776	56	88	s01	aldh	ai162
1013	0.0482935	0.105341	0.321102	0.364151	56	242	s01	aldh	ai162
1014	-0.0766696	0.203585	0.413088	0.399906	118	2	s01	aldh	ai162
1015	-0.009698	-0.0129118	0.315994	0.347381	485	424	s01	aldh	ai162
1016	-0.151903	0.117301	0.290913	0.379336	178	28	s01	aldh	ai162
1017	0.0268506	0.0137472	0.329042	0.353059	286	416	s01	aldh	ai162
1018	-0.000795353	0.0745723	0.318905	0.364571	279	409	s01	aldh	ai162
1019	0.0510895	0.0498031	0.352988	0.357144	122	508	s01	aldh	ai162
1020	0.0434776	0.0210931	0.315042	0.323763	158	448	s01	aldh	ai162
1021	0.0437693	0.0443678	0.335647	0.352582	72	178	s01	aldh	ai162
1022	-0.0367153	0.0276811	0.30396	0.332841	122	306	s01	aldh	ai162
1023	-0.222083	0.232757	0.282334	0.374758	122	62	s01	aldh	ai162
1024	-0.219689	0.252195	0.315002	0.350215	40	468	s01	aldh	ai162
1025	-0.00606578	0.0478448	0.303144	0.442602	80	90	s01	aldh	ai162
1026	0.381037	-0.0322885	0.54051	0.353824	58	144	s01	aldh	ai162
1027	-0.00899254	0.00515308	0.317565	0.321218	73	456	s01	aldh	ai162
1028	-0.369331	0.431482	0.32112	0.357684	10	500	s01	aldh	ai162
1029	0.0505209	-0.025384	0.307573	0.329382	72	420	s01	aldh	ai162
1030	-0.012548	0.0365115	0.323202	0.335887	446	456	s01	aldh	ai162
1031	0.0189251	0.0340142	0.310604	0.350715	16	282	s01	aldh	ai162
1032	0.0355594	-0.00149828	0.313225	0.336311	140	116	s01	aldh	ai162
1033	0.034478	-0.0131858	0.314826	0.326562	294	416	s01	aldh	ai162
1034	0.206707	-0.0841966	0.342802	0.361414	280	110	s01	aldh	ai162
1035	-0.0510177	0.0363413	0.319862	0.330724	318	444	s01	aldh	ai162
1036	-0.104592	0.123015	0.31762	0.383397	8	386	s01	aldh	ai162
1037	-0.0176275	-0.00791976	0.317267	0.334327	260	400	s01	aldh	ai162
1038	-0.103847	0.0549302	0.301803	0.402773	32	106	s01	aldh	ai162
1039	-0.0101721	-0.00581607	0.3166	0.310124	238	24	s01	aldh	ai162
1040	-0.0689927	0.154575	0.30518	0.386824	10	304	s01	aldh	ai162
1041	-0.00445161	0.0196223	0.315983	0.333698	5	273	s01	aldh	ai162
1042	0.0133499	0.0586277	0.311912	0.348938	128	170	s01	aldh	ai162
1043	0.0136051	-0.0161945	0.321271	0.32793	366	362	s01	aldh	ai162
1044	0.0552415	-0.0286896	0.320878	0.315465	368	471	s01	aldh	ai162
1045	0.0647983	-0.0457735	0.33649	0.296887	48	349	s01	aldh	ai162
1046	0.0103965	0.0171414	0.31727	0.335774	130	146	s01	aldh	ai162
1047	-0.0517073	-0.00292105	0.320034	0.334708	212	28	s01	aldh	ai162
1048	0.0205008	0.0136598	0.324793	0.342385	414	318	s01	aldh	ai162
1049	0.0167263	0.0823023	0.319969	0.372541	220	374	s01	aldh	ai162
1050	0.00290973	0.00909499	0.316581	0.349484	30	226	s01	aldh	ai162
1051	0.0205176	0.0419832	0.316232	0.362509	246	422	s01	aldh	ai162
1052	0.146654	0.0394118	0.382738	0.360154	50	458	s01	aldh	ai162
1053	0.0181591	-0.00406807	0.32446	0.353787	206	206	s01	aldh	ai162
1054	-0.0560934	0.104014	0.315307	0.366132	116	186	s01	aldh	ai162
1055	-0.0819514	-0.0494277	0.300986	0.338793	81	27	s01	aldh	ai162
1056	0.0444492	0.0479552	0.328206	0.361163	374	378	s01	aldh	ai162
1057	0.0461506	0.0243342	0.333305	0.335034	468	380	s01	aldh	ai162
1058	-0.00313035	-0.00821003	0.318704	0.319645	327	488	s01	aldh	ai162
1059	0.0261384	-0.00557661	0.319965	0.318387	184	494	s01	aldh	ai162
1060	-0.0499375	0.048629	0.311255	0.330844	252	358	s01	aldh	ai162
1061	0.0281722	0.00595266	0.363509	0.337497	68	488	s01	aldh	ai162
1062	0.0259875	0.0256845	0.320183	0.334141	282	462	s01	aldh	ai162
1063	0.0319502	0.00828979	0.327317	0.327559	167	487	s01	aldh	ai162
1064	-0.0366845	0.0771911	0.312413	0.366229	268	484	s01	aldh	ai162
1065	-0.0434225	0.0401779	0.310621	0.341067	420	464	s01	aldh	ai162
1066	0.0216089	0.0556628	0.313216	0.376575	413	8	s01	aldh	ai162
1067	-0.00629585	0.0370824	0.318065	0.339708	414	484	s01	aldh	ai162
1068	-0.0248341	0.0248931	0.309251	0.326571	246	414	s01	aldh	ai162
1069	-0.0270282	0.0556053	0.304517	0.351545	81	329	s01	aldh	ai162
1070	-0.0152617	0.079371	0.304655	0.434441	16	95	s01	aldh	ai162
1071	0.087189	-0.0573792	0.324184	0.314186	374	468	s01	aldh	ai162
1072	0.0102876	0.0335431	0.315505	0.338747	284	470	s01	aldh	ai162
1073	0.0148487	-0.0051549	0.322899	0.345454	18	326	s01	aldh	ai162
1074	-0.0119697	-0.0110978	0.310065	0.33076	174	214	s01	aldh	ai162
1075	0.00501894	-0.00961314	0.31744	0.330232	288	30	s01	aldh	ai162
1076	0.0149793	0.0598958	0.319621	0.372491	56	220	s01	aldh	ai162
1077	-0.0302678	0.042681	0.315132	0.33357	158	501	s01	aldh	ai162
1078	-0.000163456	0.021667	0.315669	0.343553	220	60	s01	aldh	ai162
1079	0.00294984	-0.0247638	0.304306	0.329511	18	157	s01	aldh	ai162
1080	0.0228227	0.0223084	0.442946	0.336235	12	482	s01	aldh	ai162
1081	-0.0338808	0.0410091	0.303125	0.343643	232	452	s01	aldh	ai162
1082	0.234541	0.0759889	0.465185	0.316079	488	506	s01	aldh	ai162
1083	0.0273235	0.0608504	0.32315	0.36093	240	120	s01	aldh	ai162
1084	-0.251528	-0.0481717	0.423519	0.29693	26	508	s01	aldh	ai162
1085	-0.0319088	0.240403	0.351493	0.592212	4	2	s01	aldh	ai162
1086	0.0403657	-0.00463288	0.327765	0.333933	206	442	s01	aldh	ai162
1087	0.00251877	0.136895	0.307102	0.419118	72	78	s01	aldh	ai162
1088	0.06699	0.0135886	0.350312	0.332518	8	276	s01	aldh	ai162
1089	0.0712187	0.0299355	0.338835	0.35013	320	488	s01	aldh	ai162
1090	-0.00204343	0.00720089	0.320305	0.326411	236	254	s01	aldh	ai162
1091	-0.025049	-0.00904469	0.326535	0.320751	350	484	s01	aldh	ai162
1092	-0.0184119	0.028562	0.32332	0.336967	116	496	s01	aldh	ai162
1093	0.129888	-0.0750112	0.337251	0.316808	370	464	s01	aldh	ai162
1094	-0.0231924	0.0258266	0.30498	0.338735	280	360	s01	aldh	ai162
1095	-0.0167046	0.0177133	0.307415	0.346059	107	488	s01	aldh	ai162
1096	0.0359966	0.108682	0.313376	0.362658	54	374	s01	aldh	ai162
1097	0.0807388	-0.0351164	0.3281	0.313625	478	166	s01	aldh	ai162
1098	-0.0476541	0.0512253	0.316139	0.323686	285	452	s01	aldh	ai162
1099	0.0241417	0.0044858	0.320024	0.320833	314	88	s01	aldh	ai162
1100	-0.0216674	0.109945	0.313345	0.371494	84	68	s01	aldh	ai162
1101	-0.0148496	0.0524128	0.308675	0.356756	152	115	s01	aldh	ai162
1102	0.0446903	0.0124095	0.325603	0.349436	138	468	s01	aldh	ai162
1103	-0.315768	0.134932	0.40852	0.422307	508	18	s01	aldh	ai162
1104	0.0359069	-0.0278649	0.328579	0.325793	454	314	s01	aldh	ai162
1105	-0.0139838	0.0210586	0.308699	0.321562	405	458	s01	aldh	ai162
1106	-0.0255908	0.0410676	0.316099	0.340313	81	361	s01	aldh	ai162
1107	-0.0104962	0.0344452	0.318632	0.344714	148	478	s01	aldh	ai162
1108	-0.0307762	0.0191554	0.318074	0.32434	258	358	s01	aldh	ai162
1109	-0.199782	0.191749	0.325954	0.389868	178	4	s01	aldh	ai162
1110	0.0257571	-0.00148687	0.328952	0.331041	352	8	s01	aldh	ai162
1111	0.124496	0.00775493	0.327404	0.36037	8	224	s01	aldh	ai162
1112	0.0626425	-0.0486589	0.322946	0.327366	130	454	s01	aldh	ai162
1113	0.0491217	-0.0159836	0.323587	0.321527	342	476	s01	aldh	ai162
1114	-0.0176422	0.0415658	0.325451	0.388217	471	20	s01	aldh	ai162
1115	-0.0518493	0.193581	0.29931	0.497982	68	38	s01	aldh	ai162
1116	0.00941106	-0.00766437	0.320407	0.327801	262	468	s01	aldh	ai162
1117	-0.0717127	0.0752258	0.300882	0.336341	400	320	s01	aldh	ai162
1118	-0.0357333	0.0225773	0.302932	0.341084	188	64	s01	aldh	ai162
1119	0.055456	-0.0135376	0.320317	0.313147	490	420	s01	aldh	ai162
1120	-0.00979738	0.00952966	0.328344	0.34832	118	466	s01	aldh	ai162
1121	0.0357748	0.00352549	0.329589	0.331858	226	372	s01	aldh	ai162
1122	0.0682497	0.0475904	0.34775	0.345113	156	144	s01	aldh	ai162
1123	-0.0451026	0.109221	0.312193	0.362215	84	480	s01	aldh	ai162
1124	0.094407	-0.0485305	0.32209	0.332641	128	54	s01	aldh	ai162
1125	0.0246865	0.0185586	0.313896	0.353494	178	223	s01	aldh	ai162
1126	-0.505067	0.207034	0.301718	0.327415	5	495	s01	aldh	ai162
1127	-0.0399788	0.0137073	0.301364	0.328417	90	266	s01	aldh	ai162
1128	-0.0348962	-0.000754601	0.316513	0.33346	320	452	s01	aldh	ai162
1129	0.135009	-0.096927	0.322712	0.342087	75	16	s01	aldh	ai162
1130	-0.00260587	0.0135312	0.318304	0.330172	376	298	s01	aldh	ai162
1131	-0.0265884	0.100556	0.307388	0.352854	348	40	s01	aldh	ai162
1132	-0.0171669	0.028764	0.334747	0.349578	40	380	s01	aldh	ai162
1133	-0.0173679	0.0159763	0.32952	0.329982	211	142	s01	aldh	ai162
1134	0.00928972	0.0093812	0.322788	0.357096	95	175	s01	aldh	ai162
1135	-0.010495	0.0104331	0.313228	0.325414	296	286	s01	aldh	ai162
1136	0.012112	0.0220108	0.317778	0.339447	58	458	s01	aldh	ai162
1137	-0.0465729	0.137024	0.305571	0.399896	110	52	s01	aldh	ai162
1138	0.0137557	0.158836	0.319888	0.425041	334	415	s01	aldh	ai162
1139	-0.0738451	0.0263747	0.3135	0.337073	44	380	s01	aldh	ai162
1140	0.0158867	0.0180601	0.318825	0.335271	50	216	s01	aldh	ai162
1141	0.0908269	-0.03321	0.317162	0.327434	294	114	s01	aldh	ai162
1142	0.000650646	-0.00655888	0.320858	0.322883	128	394	s01	aldh	ai162
1143	-0.0148773	-0.0155042	0.304512	0.33759	31	242	s01	aldh	ai162
1144	-0.0487666	0.0648134	0.304003	0.372357	48	152	s01	aldh	ai162
1145	0.0264504	0.000234114	0.317024	0.345634	384	448	s01	aldh	ai162
1146	0.00646539	0.168272	0.309786	0.453364	64	34	s01	aldh	ai162
1147	-0.00272856	0.0153555	0.313298	0.347815	130	140	s01	aldh	ai162
1148	0.0090352	0.0170753	0.307576	0.323148	306	400	s01	aldh	ai162
1149	-0.0206852	0.00622167	0.315855	0.32438	388	339	s01	aldh	ai162
1150	0.0396155	0.0505389	0.317881	0.376911	118	46	s01	aldh	ai162
1151	0.0104666	0.0553951	0.310616	0.36682	64	218	s01	aldh	ai162
1152	-0.00454649	0.0602221	0.30673	0.364582	272	416	s01	aldh	ai162
1153	0.40611	-0.0600967	0.798753	0.246277	473	2	s01	aldh	ai162
1154	-0.0181633	0.0251196	0.305139	0.341339	375	319	s01	aldh	ai162
1155	0.12971	-0.129763	0.322773	0.424758	106	22	s01	aldh	ai162
1156	0.137668	-0.0653928	0.354545	0.318952	288	116	s01	aldh	ai162
1157	-0.0389341	0.0712788	0.31375	0.355764	294	426	s01	aldh	ai162
1158	0.609057	-0.0665271	0.749357	0.275259	2	404	s01	aldh	ai162
1159	0.0529373	-0.0386726	0.332821	0.313503	466	138	s01	aldh	ai162
1160	0.0623265	-0.0518845	0.318891	0.314542	250	332	s01	aldh	ai162
1161	-0.0768761	0.129122	0.295607	0.38056	4	134	s01	aldh	ai162
1162	-0.0652046	0.0892071	0.309749	0.367193	52	122	s01	aldh	ai162
1163	0.0372459	0.0447012	0.320298	0.340574	50	246	s01	aldh	ai162
1164	-0.0156366	0.0617734	0.3201	0.334219	192	482	s01	aldh	ai162
1165	-0.00225696	0.039741	0.311091	0.337337	150	300	s01	aldh	ai162
1166	0.103403	-0.0430787	0.327299	0.385492	94	112	s01	aldh	ai162
1167	0.0168315	0.0634972	0.326822	0.34731	244	476	s01	aldh	ai162
1168	-0.0265057	-0.0191799	0.318453	0.307679	238	186	s01	aldh	ai162
1169	0.072341	0.0160041	0.320276	0.358522	372	482	s01	aldh	ai162
1170	0.0267932	0.00229904	0.322	0.321485	320	360	s01	aldh	ai162
1171	-0.00402311	-0.0145157	0.316426	0.327907	351	91	s01	aldh	ai162
1172	0.0374618	0.0292068	0.316513	0.323326	410	404	s01	aldh	ai162
1173	0.01269	-0.0125264	0.326272	0.323654	327	435	s01	aldh	ai162
1174	-0.00133227	0.108766	0.321286	0.415266	38	414	s01	aldh	ai162
1175	-0.0406525	0.0304732	0.305626	0.355377	74	184	s01	aldh	ai162
1176	0.00512986	-0.0228145	0.312479	0.322191	258	412	s01	aldh	ai162
1177	-0.0114509	-0.0953402	0.3148	0.327757	115	485	s01	aldh	ai162
1178	-0.0309504	-0.0200409	0.305484	0.319209	368	436	s01	aldh	ai162
1179	-0.0132057	0.0242913	0.322378	0.36114	102	148	s01	aldh	ai162
1180	-0.0586434	0.0418392	0.315006	0.348385	48	162	s01	aldh	ai162
1181	0.0048079	-0.0233537	0.311732	0.317405	68	226	s01	aldh	ai162
1182	-0.00805903	0.0167429	0.322419	0.338486	285	137	s01	aldh	ai162
1183	0.00342819	0.0545491	0.325506	0.349968	356	62	s01	aldh	ai162
1184	0.0357912	0.012019	0.336345	0.35576	272	121	s01	aldh	ai162
1185	0.052198	-0.0285379	0.325627	0.32271	462	30	s01	aldh	ai162
1186	-0.0435893	0.072623	0.307695	0.359888	344	68	s01	aldh	ai162
1187	0.0163383	0.00788986	0.318371	0.352677	384	20	s01	aldh	ai162
1188	0.0271686	0.0130803	0.324955	0.341516	322	188	s01	aldh	ai162
1189	0.0569993	0.0143785	0.321114	0.36775	266	450	s01	aldh	ai162
1190	0.0541963	-0.0124894	0.324026	0.334451	12	210	s01	aldh	ai162
1191	0.0507681	-0.0369708	0.33034	0.316858	91	423	s01	aldh	ai162
1192	0.11741	-0.0462504	0.331603	0.335697	234	108	s01	aldh	ai162
1193	0.0152719	0.0550099	0.360499	0.334293	12	382	s01	aldh	ai162
1194	-0.0123227	0.0230336	0.319536	0.345324	90	430	s01	aldh	ai162
1195	-0.102681	0.0676279	0.291185	0.338014	75	476	s01	aldh	ai162
1196	0.0235328	-0.00786253	0.327325	0.321236	354	456	s01	aldh	ai162
1197	-0.0474839	0.00637763	0.308865	0.333282	11	159	s01	aldh	ai162
1198	0.120845	-0.0435801	0.325398	0.33298	38	286	s01	aldh	ai162
1199	0.0318865	0.040857	0.319224	0.3386	124	466	s01	aldh	ai162
1200	0.0181896	0.0231906	0.318941	0.343167	301	470	s01	aldh	ai162
1201	-0.189426	0.113701	0.267301	0.364103	98	91	s01	aldh	ai162
1202	-0.0547083	-0.0518081	0.321099	0.315627	380	364	s01	aldh	ai162
1203	0.0798915	-0.00626455	0.362493	0.331833	440	74	s01	aldh	ai162
1204	-0.0223343	0.00636826	0.31803	0.331264	476	88	s01	aldh	ai162
1205	-0.00214824	0.00119154	0.319361	0.326526	114	382	s01	aldh	ai162
1206	0.021932	0.0111405	0.328855	0.349487	256	4	s01	aldh	ai162
1207	-0.0220991	0.0771927	0.313003	0.361157	116	454	s01	aldh	ai162
1208	-0.0627686	0.0684756	0.313325	0.354983	342	380	s01	aldh	ai162
1209	-0.0622922	0.0393391	0.306668	0.358853	350	56	s01	aldh	ai162
1210	0.0355756	0.0497756	0.349893	0.333827	106	288	s01	aldh	ai162
1211	-0.0678591	0.0577505	0.302643	0.358564	120	192	s01	aldh	ai162
1212	-0.0483865	0.00203649	0.303589	0.310908	133	35	s01	aldh	ai162
1213	-0.0504263	0.0549791	0.306391	0.334864	398	492	s01	aldh	ai162
1214	0.0355154	0.033787	0.328866	0.329603	376	336	s01	aldh	ai162
1215	-0.0303967	0.000648251	0.326468	0.33032	330	326	s01	aldh	ai162
1216	-0.0539478	0.11446	0.294815	0.371898	40	166	s01	aldh	ai162
1217	0.0531325	-0.00621407	0.321322	0.32572	348	378	s01	aldh	ai162
1218	0.0383795	0.0980457	0.357065	0.465635	112	41	s01	aldh	ai162
1219	0.00514326	0.00315124	0.307349	0.33346	324	498	s01	aldh	ai162
1220	0.0241674	0.00113713	0.309237	0.327739	382	326	s01	aldh	ai162
1221	-0.195392	0.20911	0.29277	0.493192	131	14	s01	aldh	ai162
1222	-0.0398448	-0.0174443	0.303408	0.314965	119	229	s01	aldh	ai162
1223	-0.0188299	0.0144914	0.322003	0.326089	301	415	s01	aldh	ai162
1224	0.00427334	0.0151026	0.319944	0.341023	373	81	s01	aldh	ai162
1225	0.0314727	0.016652	0.318517	0.334826	276	428	s01	aldh	ai162
1226	0.105814	-0.0336952	0.325908	0.332133	208	68	s01	aldh	ai162
1227	0.0224786	-0.0514685	0.324064	0.315829	384	438	s01	aldh	ai162
1228	-0.0430852	0.0665003	0.309969	0.347415	344	40	s01	aldh	ai162
1229	0.0176141	-0.026709	0.343938	0.314507	144	508	s01	aldh	ai162
1230	-0.0108191	0.0853254	0.325311	0.362131	152	106	s01	aldh	ai162
1231	0.0106257	0.010776	0.323224	0.331175	156	34	s01	aldh	ai162
1232	-0.0341735	0.0691465	0.31462	0.357099	230	198	s01	aldh	ai162
1233	0.0188945	0.0679839	0.310134	0.377401	42	160	s01	aldh	ai162
1234	0.216615	-0.0485556	0.317291	0.317245	59	395	s01	aldh	ai162
1235	0.037826	0.0371466	0.343503	0.341429	154	71	s01	aldh	ai162
1236	-0.0237957	0.0632954	0.31234	0.339096	344	294	s01	aldh	ai162
1237	-0.0366524	0.00554194	0.311203	0.339798	38	440	s01	aldh	ai162
1238	-0.0280692	0.0452025	0.314187	0.35991	400	32	s01	aldh	ai162
1239	-0.0274158	0.0145151	0.322995	0.334099	12	338	s01	aldh	ai162
1240	-0.0101925	-0.0415553	0.323059	0.323334	31	250	s01	aldh	ai162
1241	-0.181222	0.0757087	0.291881	0.379824	98	73	s01	aldh	ai162
1242	-0.000431592	0.0313921	0.321296	0.332039	307	18	s01	aldh	ai162
1243	0.0165328	0.00176643	0.331462	0.319972	208	496	s01	aldh	ai162
1244	0.0973136	-0.0466926	0.324101	0.313146	326	98	s01	aldh	ai162
1245	-0.0504471	0.0765124	0.291073	0.437384	42	90	s01	aldh	ai162
1246	-0.00130954	0.0646907	0.324002	0.337185	118	88	s01	aldh	ai162
1247	-0.0761416	0.034086	0.319351	0.33991	454	396	s01	aldh	ai162
1248	-0.0503381	0.0197709	0.303718	0.367985	509	69	s01	aldh	ai162
1249	-0.0265212	0.0149503	0.303387	0.328984	236	420	s01	aldh	ai162
1250	-0.0147617	0.0760884	0.319966	0.360261	306	464	s01	aldh	ai162
1251	0.0034972	0.0643622	0.330255	0.347002	154	148	s01	aldh	ai162
1252	0.0564629	0.0404065	0.331487	0.348192	404	324	s01	aldh	ai162
1253	-0.0227543	0.119995	0.299574	0.653441	77	84	s01	aldh	ai162
1254	0.276222	-0.536343	0.401939	0.360089	64	476	s01	aldh	ai162
1255	-0.0317042	-0.00651894	0.32043	0.316359	267	373	s01	aldh	ai162
1256	-0.0288036	-0.0318055	0.318174	0.321937	428	450	s01	aldh	ai162
1257	-0.0885478	0.152376	0.335213	0.33428	11	489	s01	aldh	ai162
1258	-0.0425945	0.0683154	0.325707	0.349187	46	178	s01	aldh	ai162
1259	0.017895	0.0297342	0.320915	0.358378	249	437	s01	aldh	ai162
1260	-0.0309824	0.0611001	0.328938	0.364313	275	93	s01	aldh	ai162
1261	0.0532878	0.0552823	0.324854	0.372553	37	201	s01	aldh	ai162
1262	-0.069368	0.0355727	0.315714	0.326992	46	212	s01	aldh	ai162
1263	0.0160167	0.0613998	0.329791	0.363204	102	446	s01	aldh	ai162
1264	0.0239677	0.035879	0.310293	0.326233	256	54	s01	aldh	ai162
1265	0.00169522	0.0175727	0.324257	0.325117	281	476	s01	aldh	ai162
1266	-0.0215407	0.106476	0.314497	0.346324	46	324	s01	aldh	ai162
1267	0.0932672	-0.0236471	0.331409	0.335021	248	38	s01	aldh	ai162
1268	-0.0427573	0.0711418	0.324716	0.333657	48	172	s01	aldh	ai162
1269	-0.0252698	0.0521907	0.318031	0.360462	418	380	s01	aldh	ai162
1270	-0.0909167	0.0443262	0.304776	0.335508	453	448	s01	aldh	ai162
1271	0.000906562	0.0170091	0.317247	0.315339	280	366	s01	aldh	ai162
1272	-0.00494615	0.0528741	0.312748	0.348963	378	198	s01	aldh	ai162
1273	0.023318	0.000186145	0.329366	0.34302	144	144	s01	aldh	ai162
1274	0.0147357	0.0564126	0.324531	0.352142	364	64	s01	aldh	ai162
1275	0.00952782	-0.00221663	0.31605	0.320118	374	6	s01	aldh	ai162
1276	-0.144735	0.211044	0.293657	0.411925	4	130	s01	aldh	ai162
1277	-0.00788571	0.000916712	0.326618	0.327426	224	340	s01	aldh	ai162
1278	0.00196142	0.0266593	0.330399	0.33548	186	486	s01	aldh	ai162
1279	-0.000911156	-0.180259	0.31162	0.386337	99	42	s01	aldh	ai162
1280	-0.00430221	-0.00529177	0.309235	0.335064	299	440	s01	aldh	ai162
1281	-0.0415662	0.0508733	0.32214	0.335582	442	380	s01	aldh	ai162
1282	-0.00587619	0.0608269	0.321995	0.354093	18	214	s01	aldh	ai162
1283	0.0350146	0.055606	0.32064	0.365762	166	490	s01	aldh	ai162
1284	-0.0119648	0.0904806	0.31606	0.390484	66	90	s01	aldh	ai162
1285	0.106737	0.0051966	0.319739	0.356765	198	66	s01	aldh	ai162
1286	0.0466428	-0.0530263	0.321761	0.329752	434	486	s01	aldh	ai162
1287	-0.082972	0.0376566	0.448579	0.300048	244	2	s01	aldh	ai162
1288	0.0328174	0.0450202	0.324109	0.354425	14	182	s01	aldh	ai162
1289	-0.00823413	0.0411416	0.310892	0.350255	412	442	s01	aldh	ai162
1290	0.053087	0.00636238	0.334556	0.3341	489	381	s01	aldh	ai162
1291	-0.0341639	-0.466176	0.413705	0.427493	158	4	s01	aldh	ai162
1292	0.136315	-0.0520285	0.345624	0.321138	415	499	s01	aldh	ai162
1293	0.0196312	-0.00832273	0.319305	0.339454	88	490	s01	aldh	ai162
1294	-0.0730418	0.010334	0.319093	0.327223	232	30	s01	aldh	ai162
1295	0.0102344	0.0881392	0.322484	0.33487	474	374	s01	aldh	ai162
1296	0.0177801	0.0427698	0.315904	0.338398	284	200	s01	aldh	ai162
1297	-0.0221774	-0.0107736	0.32503	0.306697	456	386	s01	aldh	ai162
1298	-0.0349067	0.133308	0.323303	0.404762	466	428	s01	aldh	ai162
1299	-0.0137165	0.0380452	0.310349	0.343395	102	246	s01	aldh	ai162
1300	-0.00958008	0.064427	0.320329	0.349068	340	334	s01	aldh	ai162
1301	-0.025327	0.18711	0.387641	0.374425	10	486	s01	aldh	ai162
1302	0.00954772	-0.00281191	0.322935	0.329093	308	368	s01	aldh	ai162
1303	0.0176494	-0.000236059	0.317949	0.332886	335	396	s01	aldh	ai162
1304	0.0145685	-0.00586265	0.318337	0.343763	172	40	s01	aldh	ai162
1305	-0.0070325	-0.125807	0.317609	0.309119	170	472	s01	aldh	ai162
1306	0.0527798	-0.000697464	0.350839	0.332776	286	376	s01	aldh	ai162
1307	-0.0278447	0.0488883	0.306123	0.338623	136	166	s01	aldh	ai162
1308	-0.000470377	0.0265329	0.361906	0.330259	2	192	s01	aldh	ai162
1309	-0.0264147	0.0486551	0.316704	0.358276	122	210	s01	aldh	ai162
1310	-0.053666	0.155512	0.304113	0.379664	243	110	s01	aldh	ai162
1311	0.15052	-0.021379	0.347735	0.331581	58	140	s01	aldh	ai162
1312	-0.0427136	0.0463973	0.318639	0.334339	400	462	s01	aldh	ai162
1313	-0.0269767	0.0314966	0.314051	0.342176	404	494	s01	aldh	ai162
1314	0.017338	0.0246967	0.320119	0.335368	164	436	s01	aldh	ai162
1315	-0.0222393	0.0463753	0.311784	0.338056	292	68	s01	aldh	ai162
1316	0.0280869	0.0600001	0.326745	0.372089	118	272	s01	aldh	ai162
1317	-0.00775597	0.0251936	0.309249	0.331364	246	294	s01	aldh	ai162
1318	-0.0264052	0.105657	0.300162	0.437738	72	86	s01	aldh	ai162
1319	0.0124633	0.00513948	0.321986	0.344634	248	364	s01	aldh	ai162
1320	0.00523662	-0.0162143	0.310852	0.318126	167	127	s01	aldh	ai162
1321	-0.0024761	-0.0242873	0.316762	0.371623	98	59	s01	aldh	ai162
1322	0.0415394	-0.00825704	0.358383	0.331787	158	494	s01	aldh	ai162
1323	-0.00730174	0.0278374	0.313149	0.329865	230	444	s01	aldh	ai162
1324	-0.014879	0.0820428	0.31331	0.379003	286	74	s01	aldh	ai162
1325	0.222245	-0.0681147	0.329647	0.342947	40	62	s01	aldh	ai162
1326	-0.0511964	0.00135041	0.313393	0.317276	365	324	s01	aldh	ai162
1327	-0.185479	0.0894412	0.276636	0.342212	102	83	s01	aldh	ai162
1328	-0.0738787	0.0938253	0.301046	0.355813	50	120	s01	aldh	ai162
1329	-0.0474735	0.0228622	0.309428	0.337735	98	132	s01	aldh	ai162
1330	0.0305453	-0.0204618	0.323901	0.324496	270	384	s01	aldh	ai162
1331	-0.053156	0.0286106	0.308372	0.365638	408	500	s01	aldh	ai162
1332	0.0161202	-0.0187232	0.306562	0.326911	302	448	s01	aldh	ai162
1333	-0.0150575	0.0776805	0.301154	0.380848	63	97	s01	aldh	ai162
1334	0.00728923	0.0414675	0.327062	0.342539	94	296	s01	aldh	ai162
1335	0.04011	-0.00270486	0.339144	0.334639	198	144	s01	aldh	ai162
1336	0.0375857	-0.0307929	0.334255	0.327874	296	399	s01	aldh	ai162
1337	0.00734215	0.0191181	0.315308	0.332573	276	462	s01	aldh	ai162
1338	0.0267483	-0.0130739	0.320567	0.320825	316	70	s01	aldh	ai162
1339	0.0230904	0.030958	0.31991	0.319645	473	385	s01	aldh	ai162
1340	-0.0214445	0.0270913	0.311551	0.343955	237	190	s01	aldh	ai162
1341	0.0549482	-0.0293513	0.334733	0.310875	269	472	s01	aldh	ai162
1342	-0.0560579	0.0143475	0.322701	0.394814	33	12	s01	aldh	ai162
1343	0.0518554	-0.00408886	0.326544	0.325236	250	396	s01	aldh	ai162
1344	0.0289845	0.247352	0.379631	0.381497	134	60	s01	aldh	ai162
1345	0.0169835	0.0138761	0.317419	0.32763	248	478	s01	aldh	ai162
1346	0.0352292	0.0444395	0.335587	0.390623	118	58	s01	aldh	ai162
1347	0.173521	-0.0982945	0.360556	0.347533	52	508	s01	aldh	ai162
1348	-0.0540107	0.0523209	0.2981	0.364795	418	502	s01	aldh	ai162
1349	-0.0983606	0.100465	0.311021	0.352241	12	344	s01	aldh	ai162
1350	-0.0193798	-6.25e-05	0.322151	0.331051	25	120	s01	aldh	ai162
1351	0.130501	-0.0644123	0.332107	0.332817	462	382	s01	aldh	ai162
1352	0.0335839	0.00289718	0.321829	0.323824	356	138	s01	aldh	ai162
1353	-0.00925832	-0.00544398	0.319021	0.326159	450	314	s01	aldh	ai162
1354	0.0776192	-0.0553546	0.321205	0.336665	388	458	s01	aldh	ai162
1355	0.00682974	-0.011927	0.31507	0.32808	394	494	s01	aldh	ai162
1356	0.370286	-1.38004	0.246304	1.13963	2	84	s01	aldh	ai162
1357	0.00867476	0.0139398	0.320211	0.33571	314	183	s01	aldh	ai162
1358	0.0406492	0.0290273	0.329651	0.340522	454	504	s01	aldh	ai162
1359	0.0502509	-9.78e-05	0.325159	0.328878	306	458	s01	aldh	ai162
1360	-0.00262184	0.00367917	0.327239	0.335419	274	362	s01	aldh	ai162
1361	-0.0206793	0.0222642	0.364193	0.31369	370	2	s01	aldh	ai162
1362	0.0162434	0.0130691	0.337761	0.34999	260	452	s01	aldh	ai162
1363	-0.00489592	0.0235735	0.335636	0.327326	508	280	s01	aldh	ai162
1364	0.0543278	0.00601949	0.333589	0.34151	246	470	s01	aldh	ai162
1365	-0.0532606	0.0874084	0.293797	0.445909	24	46	s01	aldh	ai162
1366	0.0567222	0.027238	0.341004	0.339656	292	36	s01	aldh	ai162
1367	-0.0698612	0.0576527	0.291954	0.35549	38	238	s01	aldh	ai162
1368	-0.0065089	0.0344322	0.307881	0.351045	219	424	s01	aldh	ai162
1369	-0.00418991	0.0428676	0.323743	0.3606	18	204	s01	aldh	ai162
1370	0.0261922	0.00465522	0.302167	0.347251	30	27	s01	aldh	ai162
1371	0.0090232	0.0147928	0.316382	0.327077	370	73	s01	aldh	ai162
1372	0.21253	-0.0495964	0.347235	0.31774	374	476	s01	aldh	ai162
1373	0.0071129	0.00402619	0.314156	0.321552	304	334	s01	aldh	ai162
1374	0.098057	-0.0551556	0.331238	0.313915	453	361	s01	aldh	ai162
1375	0.0158098	0.030058	0.322465	0.350862	382	464	s01	aldh	ai162
1376	-0.110284	-0.237007	0.442149	0.394787	14	249	s01	aldh	ai162
1377	-0.0327296	0.0287999	0.333706	0.332236	366	330	s01	aldh	ai162
1378	-0.064261	0.0711051	0.315711	0.349752	328	438	s01	aldh	ai162
1379	0.0239455	0.0199265	0.322193	0.336831	152	450	s01	aldh	ai162
1380	0.0905053	-0.0629104	0.322078	0.322095	169	49	s01	aldh	ai162
1381	0.117782	-0.0618068	0.338887	0.329723	340	424	s01	aldh	ai162
1382	-0.0253828	0.0643806	0.314601	0.388358	136	118	s01	aldh	ai162
1383	0.0365442	0.0154508	0.321555	0.327697	89	437	s01	aldh	ai162
1384	0.030929	-0.0333329	0.319737	0.331607	92	320	s01	aldh	ai162
1385	-0.000230824	0.0442429	0.311159	0.355525	244	440	s01	aldh	ai162
1386	0.0262244	-0.00599769	0.306895	0.321913	30	194	s01	aldh	ai162
1387	-0.12499	0.118286	0.28968	0.378103	62	165	s01	aldh	ai162
1388	-0.0433115	0.0643933	0.300443	0.348716	74	104	s01	aldh	ai162
1389	0.0133026	-0.00217856	0.317396	0.32867	332	342	s01	aldh	ai162
1390	-0.00568348	0.00550506	0.31727	0.327057	364	366	s01	aldh	ai162
1391	0.0630839	-0.0181664	0.336553	0.324415	80	490	s01	aldh	ai162
1392	-0.116996	0.108539	0.287501	0.38502	330	404	s01	aldh	ai162
1393	0.0109562	0.0324468	0.295202	0.353251	28	25	s01	aldh	ai162
1394	-0.0297501	0.0295094	0.306298	0.340427	94	89	s01	aldh	ai162
1395	-0.0746351	0.0524845	0.389334	0.308453	314	2	s01	aldh	ai162
1396	0.0188056	0.033358	0.341109	0.34559	130	216	s01	aldh	ai162
1397	0.0176567	-0.00791729	0.315056	0.327764	290	410	s01	aldh	ai162
1398	-0.00680507	0.0193395	0.307297	0.337015	34	128	s01	aldh	ai162
1399	-0.0109117	0.0430414	0.30844	0.342322	256	187	s01	aldh	ai162
1400	0.0370324	-0.0226437	0.316627	0.31946	404	377	s01	aldh	ai162
1401	0.0540351	0.0965847	0.331581	0.363462	498	95	s01	aldh	ai162
1402	-0.0174914	0.0302366	0.317548	0.327791	373	302	s01	aldh	ai162
1403	-0.0110707	0.0576113	0.308826	0.349609	208	52	s01	aldh	ai162
1404	-0.0175377	-0.000420871	0.320017	0.324046	344	358	s01	aldh	ai162
1405	0.0251426	-0.0817443	0.32611	0.373422	130	8	s01	aldh	ai162
1406	-0.0236737	0.0458081	0.32722	0.330156	396	344	s01	aldh	ai162
1407	0.00639689	0.0906362	0.32096	0.361315	38	330	s01	aldh	ai162
1408	-0.0395772	0.00746896	0.308732	0.330032	346	502	s01	aldh	ai162
1409	0.23802	-0.00807006	0.466434	0.304853	1	378	s01	aldh	ai162
1410	-0.075409	0.029742	0.310728	0.325626	64	450	s01	aldh	ai162
1411	-0.0109408	0.0423002	0.30514	0.353905	8	168	s01	aldh	ai162
1412	-0.0361212	0.0247991	0.314268	0.332514	232	420	s01	aldh	ai162
1413	0.0141056	0.0234249	0.327329	0.356535	251	483	s01	aldh	ai162
1414	0.0143358	0.00930387	0.32311	0.326665	346	430	s01	aldh	ai162
1415	-0.0663006	0.108722	0.315434	0.355967	102	472	s01	aldh	ai162
1416	-0.0416766	0.10055	0.309101	0.385056	272	158	s01	aldh	ai162
1417	0.0139963	0.00676238	0.325157	0.337363	94	314	s01	aldh	ai162
1418	-0.155932	0.237363	0.285887	0.484523	2	42	s01	aldh	ai162
1419	0.0030823	0.00668763	0.321478	0.331985	258	158	s01	aldh	ai162
1420	-0.0620095	0.0797199	0.307557	0.366161	116	188	s01	aldh	ai162
1421	0.0172529	0.0315731	0.310563	0.338145	282	68	s01	aldh	ai162
1422	0.0117586	0.00784366	0.320704	0.322472	244	220	s01	aldh	ai162
1423	-0.0264397	0.0130295	0.321643	0.330126	282	188	s01	aldh	ai162
1424	-0.0154991	0.0121565	0.323566	0.327506	116	296	s01	aldh	ai162
1425	-0.0220971	0.0112925	0.320624	0.339302	425	197	s01	aldh	ai162
1426	-0.0142335	0.0505391	0.317122	0.343019	40	208	s01	aldh	ai162
1427	-0.0159584	0.012077	0.321985	0.351915	150	40	s01	aldh	ai162
1428	-0.0507794	0.015857	0.321605	0.323452	328	422	s01	aldh	ai162
1429	0.0363265	0.0969366	0.407464	0.389885	52	76	s01	aldh	ai162
1430	-0.261943	-0.0536778	0.382907	0.482513	18	10	s01	aldh	ai162
1431	0.0196029	0.027448	0.324697	0.322016	380	360	s01	aldh	ai162
1432	0.0135401	0.00170281	0.327081	0.331604	28	310	s01	aldh	ai162
1433	-0.00829867	0.0462	0.30476	0.358651	297	271	s01	aldh	ai162
1434	-0.04364	0.0360924	0.321658	0.335809	335	451	s01	aldh	ai162
1435	0.0567169	-0.0283973	0.325813	0.338673	380	350	s01	aldh	ai162
1436	0.0267796	0.0169849	0.332084	0.323777	493	445	s01	aldh	ai162
1437	-0.140578	0.184363	0.262533	0.467775	2	24	s01	aldh	ai162
1438	-0.0176158	0.0584875	0.323013	0.34057	266	338	s01	aldh	ai162
1439	-0.00858096	0.074762	0.320938	0.355195	288	44	s01	aldh	ai162
1440	0.033336	0.0375777	0.357694	0.323087	98	296	s01	aldh	ai162
1441	-0.0581899	0.071893	0.31211	0.322287	24	416	s01	aldh	ai162
1442	0.00567868	-0.00308301	0.30648	0.345068	318	394	s01	aldh	ai162
1443	-0.00744085	0.0220533	0.311685	0.358851	54	156	s01	aldh	ai162
1444	-0.0269985	-0.0105081	0.308513	0.314916	296	372	s01	aldh	ai162
1445	0.078696	-0.00703714	0.349443	0.323495	272	232	s01	aldh	ai162
1446	0.00674351	0.0170468	0.31502	0.334144	204	214	s01	aldh	ai162
1447	-0.014891	0.0207085	0.32079	0.325728	214	458	s01	aldh	ai162
1448	-0.038936	0.0451248	0.310864	0.339121	330	486	s01	aldh	ai162
1449	-1.1654	0.539144	0.775864	0.334089	2	498	s01	aldh	ai162
1450	-0.0893626	0.0829758	0.303001	0.355599	142	100	s01	aldh	ai162
1451	-0.0251607	0.0703506	0.321313	0.349724	146	140	s01	aldh	ai162
1452	-0.0102563	0.0745283	0.320048	0.332765	178	56	s01	aldh	ai162
1453	0.00156224	-0.07912	0.305252	0.397422	60	20	s01	aldh	ai162
1454	0.0478457	-0.0227139	0.336172	0.324892	238	330	s01	aldh	ai162
1455	0.0166983	-0.00142691	0.32487	0.3219	262	428	s01	aldh	ai162
1456	-0.0179573	0.0400172	0.305502	0.350512	116	200	s01	aldh	ai162
1457	0.121046	-0.198923	0.323709	0.34547	130	80	s01	aldh	ai162
1458	0.0310941	-0.0035736	0.351444	0.313596	198	282	s01	aldh	ai162
1459	-0.00316829	0.0144902	0.305509	0.325302	220	306	s01	aldh	ai162
1460	0.096991	-0.0781172	0.321315	0.307782	166	68	s01	aldh	ai162
1461	0.0341859	0.0201558	0.327824	0.336222	60	228	s01	aldh	ai162
1462	0.0125563	0.0748141	0.327589	0.357236	316	32	s01	aldh	ai162
1463	0.0543212	-0.100747	0.332424	0.320262	74	54	s01	aldh	ai162
1464	0.0273135	0.0721218	0.345241	0.350874	54	452	s01	aldh	ai162
1465	0.00106378	-0.00675313	0.31784	0.335643	292	288	s01	aldh	ai162
1466	0.112436	-0.097675	0.333152	0.336002	454	372	s01	aldh	ai162
1467	0.0537185	0.0191821	0.32356	0.342619	360	80	s01	aldh	ai162
1468	-0.0629842	0.0537805	0.296785	0.350906	152	250	s01	aldh	ai162
1469	0.00511159	0.0456306	0.327102	0.369113	274	56	s01	aldh	ai162
1470	0.0250954	0.012714	0.326045	0.330006	432	230	s01	aldh	ai162
1471	-0.02356	0.0250446	0.327364	0.334714	498	412	s01	aldh	ai162
1472	0.00824928	-0.0606845	0.307026	0.308064	250	183	s01	aldh	ai162
1473	-0.0285316	0.0527197	0.311602	0.359143	45	62	s01	aldh	ai162
1474	0.0492735	0.0271836	0.318393	0.337925	52	380	s01	aldh	ai162
1475	0.209635	-0.053951	0.367967	0.357622	59	74	s01	aldh	ai162
1476	0.00163056	-0.0152027	0.314693	0.429697	80	24	s01	aldh	ai162
1477	0.0128749	0.0231208	0.329395	0.347411	452	424	s01	aldh	ai162
1478	-0.0216532	-0.0056306	0.300065	0.354717	83	142	s01	aldh	ai162
1479	0.00430353	0.0644428	0.309612	0.352273	402	52	s01	aldh	ai162
1480	0.0824881	-0.0631587	0.32572	0.319797	484	386	s01	aldh	ai162
1481	-0.0031005	0.109463	0.296873	0.495391	8	84	s01	aldh	ai162
1482	0.069424	-0.044136	0.383428	0.316967	16	460	s01	aldh	ai162
1483	0.0332171	-0.041839	0.320501	0.344515	360	386	s01	aldh	ai162
1484	-0.0163422	0.0371187	0.308722	0.350284	38	222	s01	aldh	ai162
1485	-0.0760408	0.105451	0.304783	0.38099	24	160	s01	aldh	ai162
1486	0.0266385	-0.00314105	0.320017	0.319116	244	304	s01	aldh	ai162
1487	0.0440803	-0.00542302	0.323626	0.31866	508	407	s01	aldh	ai162
1488	0.0294045	-0.0440385	0.321033	0.324609	356	384	s01	aldh	ai162
1489	0.06227	-0.033182	0.351437	0.31103	229	509	s01	aldh	ai162
1490	-0.018825	0.0429491	0.310859	0.326996	357	348	s01	aldh	ai162
1491	-0.00424499	0.0288737	0.317187	0.336291	314	98	s01	aldh	ai162
1492	-0.063683	0.0647222	0.299554	0.372814	170	30	s01	aldh	ai162
1493	0.0648023	-0.00374107	0.324918	0.321775	124	384	s01	aldh	ai162
1494	0.033979	0.0102708	0.319067	0.323302	380	286	s01	aldh	ai162
1495	0.0103346	-0.00917824	0.326989	0.321031	258	202	s01	aldh	ai162
1496	-0.0231471	0.0418465	0.324657	0.344885	296	276	s01	aldh	ai162
1497	0.338159	-0.152526	0.32609	0.336798	434	460	s01	aldh	ai162
1498	-0.0596556	0.0950673	0.305941	0.365304	24	108	s01	aldh	ai162
1499	-0.028287	0.038183	0.381896	0.306641	357	1	s01	aldh	ai162
1500	-0.0131852	0.0830283	0.312853	0.349624	313	17	s01	aldh	ai162
1501	0.0145795	0.00181075	0.331993	0.327419	168	443	s01	aldh	ai162
1502	-0.00572742	-0.0124896	0.311353	0.333412	360	412	s01	aldh	ai162
1503	-0.043495	0.038578	0.313958	0.339478	234	12	s01	aldh	ai162
1504	-0.00824776	0.0177678	0.315603	0.329007	404	470	s01	aldh	ai162
1505	0.0281194	0.0238489	0.31998	0.348099	412	58	s01	aldh	ai162
1506	0.146914	-0.00351018	0.458708	0.299255	442	1	s01	aldh	ai162
1507	-0.276776	0.433088	0.341414	0.582136	1	9	s01	aldh	ai162
1508	-0.0366958	0.067161	0.316346	0.338177	356	342	s01	aldh	ai162
1509	-0.10259	-0.0306265	0.319904	0.323774	304	422	s01	aldh	ai162
1510	-0.0454397	0.0270955	0.299125	0.318784	338	71	s01	aldh	ai162
1511	0.0529048	-0.0157496	0.323612	0.338916	272	466	s01	aldh	ai162
1512	-0.0141155	0.0476972	0.311373	0.358748	76	164	s01	aldh	ai162
1513	-0.0448845	0.048073	0.308145	0.34694	42	406	s01	aldh	ai162
1514	0.239277	-0.0610763	0.354901	0.317456	361	44	s01	aldh	ai162
1515	0.0206182	0.000546187	0.321625	0.323231	204	334	s01	aldh	ai162
1516	-0.000527073	0.0127432	0.319518	0.335025	94	244	s01	aldh	ai162
1517	0.0208006	0.00205338	0.31954	0.332396	282	412	s01	aldh	ai162
1518	-0.0353641	0.0430612	0.311399	0.340209	238	458	s01	aldh	ai162
1519	-0.0281158	-0.00520238	0.313085	0.332233	104	84	s01	aldh	ai162
1520	0.11683	-0.0563036	0.333473	0.333443	374	344	s01	aldh	ai162
1521	0.0743352	-0.13695	0.326884	0.396461	98	18	s01	aldh	ai162
1522	-0.0689296	0.207003	0.303468	0.358704	446	498	s01	aldh	ai162
1523	0.0239942	-0.010136	0.304669	0.335482	94	364	s01	aldh	ai162
1524	-0.00146029	0.043742	0.330558	0.347871	94	170	s01	aldh	ai162
1525	0.0379917	0.0153899	0.318022	0.346147	344	434	s01	aldh	ai162
1526	0.00318951	-0.0193098	0.319703	0.316677	132	42	s01	aldh	ai162
1527	-0.00876337	0.000861153	0.403706	0.304616	308	2	s01	aldh	ai162
1528	0.0188784	-0.0114855	0.337329	0.323165	263	368	s01	aldh	ai162
1529	0.027666	-0.00276289	0.327975	0.346523	140	238	s01	aldh	ai162
1530	0.000129959	0.0507612	0.309246	0.335301	64	138	s01	aldh	ai162
1531	-0.0563922	-0.000995776	0.310934	0.32344	34	359	s01	aldh	ai162
1532	0.000817237	-0.015488	0.321687	0.325395	65	470	s01	aldh	ai162
1533	0.0357835	-0.0139553	0.333644	0.322042	426	48	s01	aldh	ai162
1534	-0.036242	0.0012362	0.289889	0.350168	14	96	s01	aldh	ai162
1535	-0.0014725	0.000126486	0.321697	0.324132	292	166	s01	aldh	ai162
1536	0.00367136	0.00467504	0.305933	0.332979	37	214	s01	aldh	ai162
1537	0.456306	-0.320831	0.303676	0.290733	499	479	s01	aldh	ai162
1538	0.143475	-0.0625195	0.344676	0.322229	420	332	s01	aldh	ai162
1539	-0.00816835	0.0138186	0.31888	0.327201	258	302	s01	aldh	ai162
1540	0.048692	-0.023733	0.317208	0.334178	260	332	s01	aldh	ai162
1541	0.0235617	-0.001293	0.314402	0.331444	34	386	s01	aldh	ai162
1542	-0.00227285	0.0265618	0.318314	0.335038	398	42	s01	aldh	ai162
1543	0.0670001	-0.0443784	0.329972	0.313038	350	396	s01	aldh	ai162
1544	-0.0363164	0.00519034	0.313574	0.331873	480	82	s01	aldh	ai162
1545	-0.0254621	0.0223493	0.316958	0.339686	216	508	s01	aldh	ai162
1546	0.0430221	-0.0102569	0.317347	0.321321	276	394	s01	aldh	ai162
1547	-0.207269	-0.0958208	0.318501	0.366861	120	4	s01	aldh	ai162
1548	0.00339038	0.0187236	0.31561	0.343783	256	432	s01	aldh	ai162
1549	0.0590889	-0.028214	0.330656	0.334362	388	466	s01	aldh	ai162
1550	-0.0318493	-0.0513422	0.282363	0.361935	22	52	s01	aldh	ai162
1551	-0.000617431	0.0413456	0.308348	0.34274	304	394	s01	aldh	ai162
1552	-0.0258546	0.0516153	0.309924	0.353855	100	286	s01	aldh	ai162
1553	0.118296	-0.0052387	0.314488	0.349127	476	318	s01	aldh	ai162
1554	0.0375176	0.00383442	0.336334	0.334156	298	430	s01	aldh	ai162
1555	-0.0234925	0.0423337	0.306775	0.335695	260	222	s01	aldh	ai162
1556	0.0232508	-0.00538884	0.323217	0.331601	323	101	s01	aldh	ai162
1557	0.0495887	0.0089665	0.322833	0.374153	52	68	s01	aldh	ai162
1558	0.0271778	0.0512271	0.368449	0.339273	376	509	s01	aldh	ai162
1559	-0.0281589	0.0689361	0.311242	0.338079	68	366	s01	aldh	ai162
1560	0.0636744	-0.0212374	0.316405	0.327691	98	108	s01	aldh	ai162
1561	-0.00382729	-0.0319276	0.318706	0.320091	163	38	s01	aldh	ai162
1562	0.0331097	-0.0155647	0.335284	0.317637	322	494	s01	aldh	ai162
1563	0.297818	-0.0569249	0.36201	0.309395	14	260	s01	aldh	ai162
1564	0.0708897	-0.0320642	0.32982	0.313003	376	392	s01	aldh	ai162
1565	-0.0161135	-0.00685734	0.310609	0.332883	298	436	s01	aldh	ai162
1566	0.000262113	0.0168774	0.319406	0.329231	472	132	s01	aldh	ai162
1567	0.0359861	0.0144748	0.332816	0.33134	280	468	s01	aldh	ai162
1568	-0.423197	0.208707	0.2919	0.313086	496	460	s01	aldh	ai162
1569	-0.0772741	0.0939835	0.29857	0.377157	413	474	s01	aldh	ai162
1570	-0.045441	-0.00244639	0.316948	0.343224	510	256	s01	aldh	ai162
1571	-0.160285	0.116019	0.310324	0.332052	476	476	s01	aldh	ai162
1572	0.0344673	0.0377542	0.319156	0.340431	144	451	s01	aldh	ai162
1573	0.0619288	-0.0630602	0.327948	0.310471	69	390	s01	aldh	ai162
1574	-0.0224402	0.0120089	0.329394	0.328337	124	484	s01	aldh	ai162
1575	-0.0240922	0.0229299	0.323017	0.335209	361	335	s01	aldh	ai162
1576	-0.0605555	0.0467322	0.313824	0.329335	248	500	s01	aldh	ai162
1577	-0.0413306	0.0173813	0.312938	0.326439	398	320	s01	aldh	ai162
1578	-0.0266449	0.0807084	0.305058	0.359753	393	50	s01	aldh	ai162
1579	-0.0684034	0.0397515	0.307366	0.32531	426	442	s01	aldh	ai162
1580	0.04058	-0.0163018	0.346835	0.322724	323	2	s01	aldh	ai162
1581	-0.0883625	0.11561	0.299098	0.485476	52	12	s01	aldh	ai162
1582	0.0513907	0.039001	0.333418	0.348574	124	96	s01	aldh	ai162
1583	0.00752327	0.0136787	0.320961	0.331265	112	118	s01	aldh	ai162
1584	0.0101507	-0.00219378	0.321249	0.330021	20	386	s01	aldh	ai162
1585	0.0871787	0.0359635	0.322417	0.329387	276	72	s01	aldh	ai162
1586	0.0164912	0.010708	0.324768	0.336457	169	191	s01	aldh	ai162
1587	0.062236	-0.0599586	0.324443	0.326435	360	74	s01	aldh	ai162
1588	0.0206897	0.00748539	0.316972	0.336939	312	396	s01	aldh	ai162
1589	0.0250725	0.00979003	0.326763	0.323098	215	210	s01	aldh	ai162
1590	-0.0401695	-0.0126701	0.304577	0.311828	78	288	s01	aldh	ai162
1591	0.0989017	-0.0831627	0.334675	0.313051	348	310	s01	aldh	ai162
1592	0.0139667	0.0129925	0.32207	0.33	249	206	s01	aldh	ai162
1593	0.0221647	0.00261604	0.330092	0.324142	298	296	s01	aldh	ai162
1594	-0.187335	0.235118	0.316901	0.386268	470	506	s01	aldh	ai162
1595	-0.00733443	-0.00763638	0.32073	0.324981	143	70	s01	aldh	ai162
1596	-0.0116248	0.0417482	0.309488	0.338163	216	420	s01	aldh	ai162
1597	0.105676	0.0668378	0.346615	0.366864	166	10	s01	aldh	ai162
1598	0.0387196	-0.0304194	0.339017	0.325565	152	505	s01	aldh	ai162
1599	0.0189886	0.0114484	0.332057	0.34418	190	362	s01	aldh	ai162
1600	-0.0524639	0.196488	0.311567	0.405034	120	180	s01	aldh	ai162
1601	-0.0019279	-0.0106677	0.31495	0.320171	219	385	s01	aldh	ai162
1602	0.0289723	-0.00752312	0.319777	0.314872	356	472	s01	aldh	ai162
1603	-0.00237786	-0.0113576	0.315357	0.320307	150	358	s01	aldh	ai162
1604	0.0177307	0.00667033	0.317892	0.33032	422	34	s01	aldh	ai162
1605	0.0564029	0.0270292	0.327894	0.332239	416	16	s01	aldh	ai162
1606	-0.0219687	-0.00899312	0.305331	0.35212	146	46	s01	aldh	ai162
1607	0.119063	-0.040449	0.338721	0.329882	336	96	s01	aldh	ai162
1608	0.00606241	0.0448184	0.327847	0.333171	298	264	s01	aldh	ai162
1609	0.0567352	-0.0389229	0.330875	0.320311	346	470	s01	aldh	ai162
1610	0.133308	-0.0326217	0.338424	0.310771	318	464	s01	aldh	ai162
1611	-0.0643535	-0.0194955	0.317205	0.317508	86	292	s01	aldh	ai162
1612	-0.102777	0.093023	0.324386	0.411753	44	20	s01	aldh	ai162
1613	0.00810982	0.0404545	0.318394	0.335757	126	240	s01	aldh	ai162
1614	-0.0246686	0.00363847	0.300322	0.327779	299	480	s01	aldh	ai162
1615	0.0128447	0.00988597	0.320028	0.333519	136	396	s01	aldh	ai162
1616	0.00763625	-0.0194769	0.31853	0.332667	358	398	s01	aldh	ai162
1617	0.0295294	0.0121751	0.308494	0.367611	88	54	s01	aldh	ai162
1618	-0.0805075	0.0352654	0.323578	0.324142	388	374	s01	aldh	ai162
1619	0.00883105	0.0412022	0.33373	0.348007	224	378	s01	aldh	ai162
1620	-0.0157679	0.0215508	0.316867	0.322866	269	24	s01	aldh	ai162
1621	0.0696759	0.0364233	0.337846	0.333758	432	474	s01	aldh	ai162
1622	-0.0203311	0.0821518	0.326535	0.365644	34	192	s01	aldh	ai162
1623	-0.00134451	0.00975624	0.310209	0.319521	276	130	s01	aldh	ai162
1624	0.0101336	0.00839648	0.322915	0.329909	186	366	s01	aldh	ai162
1625	0.0300879	0.0188437	0.317841	0.324831	314	206	s01	aldh	ai162
1626	-0.0259858	0.0262755	0.317248	0.335164	367	271	s01	aldh	ai162
1627	-0.0262645	0.0906908	0.311501	0.345318	38	326	s01	aldh	ai162
1628	-0.700631	0.278909	0.658475	0.30895	8	472	s01	aldh	ai162
1629	0.212105	-0.14271	0.333857	0.32164	358	394	s01	aldh	ai162
1630	0.037186	-0.00891856	0.331161	0.313886	261	471	s01	aldh	ai162
1631	0.0215924	0.0260999	0.31998	0.340316	230	103	s01	aldh	ai162
1632	0.00749782	0.0207602	0.313984	0.338699	282	308	s01	aldh	ai162
1633	-0.0172087	0.0177033	0.310023	0.332859	289	296	s01	aldh	ai162
1634	0.00564189	0.0115237	0.310957	0.320909	188	334	s01	aldh	ai162
1635	-0.0046459	0.00794931	0.314811	0.344301	103	379	s01	aldh	ai162
1636	0.0352512	0.0508544	0.326217	0.355371	40	252	s01	aldh	ai162
1637	-0.00349749	0.0665477	0.345864	0.331179	46	466	s01	aldh	ai162
1638	-0.0192149	0.0585041	0.314741	0.354645	185	341	s01	aldh	ai162
1639	0.0575613	-0.0955347	0.329044	0.30691	354	70	s01	aldh	ai162
1640	-0.0476395	0.0279843	0.322917	0.349114	118	130	s01	aldh	ai162
1641	-0.00460267	0.0316067	0.329615	0.324773	378	135	s01	aldh	ai162
1642	-0.0653647	0.0778251	0.312043	0.366108	404	508	s01	aldh	ai162
1643	-8.07e-05	0.00666235	0.335153	0.323851	460	440	s01	aldh	ai162
1644	0.00729047	0.031481	0.309669	0.333254	236	448	s01	aldh	ai162
1645	0.0692675	-0.0184618	0.334177	0.324593	150	90	s01	aldh	ai162
1646	-0.00755867	0.0101577	0.317471	0.321715	338	228	s01	aldh	ai162
1647	0.0408654	-0.00883973	0.324943	0.331432	267	250	s01	aldh	ai162
1648	0.0345792	-0.0382263	0.321208	0.328596	296	406	s01	aldh	ai162
1649	0.0375376	-0.0311604	0.332942	0.320504	318	66	s01	aldh	ai162
1650	-0.00516323	0.0200239	0.320296	0.333289	277	139	s01	aldh	ai162
1651	0.0395552	-0.0185382	0.327759	0.328939	442	464	s01	aldh	ai162
1652	0.300489	-0.16092	0.420992	0.347152	177	18	s01	aldh	ai162
1653	0.000139506	-0.0412419	0.310318	0.318581	58	160	s01	aldh	ai162
1654	0.0670566	-0.000951026	0.331274	0.325245	216	286	s01	aldh	ai162
1655	0.0251394	-0.0128793	0.323246	0.323032	396	466	s01	aldh	ai162
1656	0.0160503	0.00916154	0.316073	0.336866	208	132	s01	aldh	ai162
1657	0.00589505	0.0233641	0.336848	0.326877	40	366	s01	aldh	ai162
1658	-0.0279194	0.0699368	0.29856	0.347312	60	370	s01	aldh	ai162
1659	0.00579926	0.0149096	0.319575	0.332512	298	168	s01	aldh	ai162
1660	0.0459093	-0.00132303	0.336707	0.323488	444	366	s01	aldh	ai162
1661	0.0758616	0.0387266	0.32895	0.344161	298	74	s01	aldh	ai162
1662	0.0176404	0.00905014	0.350598	0.318865	456	22	s01	aldh	ai162
1663	0.0386915	0.0734473	0.311166	0.367029	438	184	s01	aldh	ai162
1664	-0.000330892	0.0430257	0.325915	0.339536	186	82	s01	aldh	ai162
1665	-0.00674831	0.114788	0.313322	0.35477	224	40	s01	aldh	ai162
1666	0.00966072	0.0590245	0.321328	0.3502	46	128	s01	aldh	ai162
1667	0.0111797	-0.0216176	0.336518	0.316961	189	231	s01	aldh	ai162
1668	-0.00654303	0.0513597	0.331238	0.33769	404	19	s01	aldh	ai162
1669	-0.0323149	0.0068275	0.315666	0.315344	388	386	s01	aldh	ai162
1670	0.0350971	0.00728366	0.325674	0.333794	96	314	s01	aldh	ai162
1671	0.0037417	-0.0187887	0.343618	0.321524	192	508	s01	aldh	ai162
1672	0.0227364	0.0254279	0.321012	0.339311	140	124	s01	aldh	ai162
1673	0.000385864	0.0141591	0.319031	0.341031	256	436	s01	aldh	ai162
1674	-0.133363	0.0572194	0.294395	0.376383	6	202	s01	aldh	ai162
1675	-0.0352433	-0.0109491	0.309194	0.33228	220	450	s01	aldh	ai162
1676	-0.206528	0.284969	0.303625	0.382676	43	53	s01	aldh	ai162
1677	-0.00416841	0.0522528	0.313226	0.33971	396	396	s01	aldh	ai162
1678	0.0145135	-0.0097717	0.31681	0.32526	261	204	s01	aldh	ai162
1679	-0.0352587	-0.00148781	0.306965	0.344337	282	292	s01	aldh	ai162
1680	0.039645	-0.0173002	0.328164	0.321949	322	310	s01	aldh	ai162
1681	0.0134268	0.0435788	0.330783	0.322833	288	303	s01	aldh	ai162
1682	-0.0118029	0.0184669	0.318933	0.324321	275	471	s01	aldh	ai162
1683	0.0789805	-0.0742263	0.326626	0.334511	414	368	s01	aldh	ai162
1684	0.0600373	-0.00830146	0.329428	0.323737	290	110	s01	aldh	ai162
1685	-0.00832888	0.00408625	0.314248	0.332914	261	366	s01	aldh	ai162
1686	-0.00467271	0.0315551	0.313058	0.327118	406	382	s01	aldh	ai162
1687	-0.00820749	0.0393235	0.320503	0.346637	128	146	s01	aldh	ai162
1688	0.0152161	0.0845272	0.311514	0.374056	168	256	s01	aldh	ai162
1689	-0.0180768	0.0602978	0.315211	0.349893	64	364	s01	aldh	ai162
1690	-0.00867391	-0.0204232	0.318348	0.323863	156	362	s01	aldh	ai162
1691	0.0396858	0.0313907	0.330509	0.326147	326	326	s01	aldh	ai162
1692	0.00738363	0.0391474	0.323149	0.337021	208	366	s01	aldh	ai162
1693	0.060554	-0.0143017	0.339952	0.309491	410	266	s01	aldh	ai162
1694	0.00163661	0.0365239	0.326672	0.36543	155	60	s01	aldh	ai162
1695	-0.00396505	-0.0137096	0.312237	0.317829	384	308	s01	aldh	ai162
1696	-0.0226065	0.0234027	0.320136	0.345811	162	468	s01	aldh	ai162
1697	-0.0169222	0.015195	0.314099	0.326539	302	294	s01	aldh	ai162
1698	-0.0699774	0.0502614	0.301031	0.359459	22	226	s01	aldh	ai162
1699	-0.00856471	0.0259481	0.318843	0.343142	155	156	s01	aldh	ai162
1700	0.0668989	-0.000377694	0.320698	0.329935	34	401	s01	aldh	ai162
1701	-0.00506129	0.0192845	0.311649	0.316666	352	240	s01	aldh	ai162
1702	-0.000985305	0.0806695	0.317057	0.376	495	435	s01	aldh	ai162
1703	0.0445246	-0.0109926	0.320759	0.317005	350	480	s01	aldh	ai162
1704	0.127434	-0.0657954	0.33793	0.314319	259	17	s01	aldh	ai162
1705	0.0126337	0.0143308	0.324343	0.320517	92	374	s01	aldh	ai162
1706	0.055726	-0.0111089	0.34254	0.315082	348	432	s01	aldh	ai162
1707	0.0748575	-0.0197555	0.366256	0.325393	240	359	s01	aldh	ai162
1708	0.00914776	-0.00306385	0.333404	0.317443	452	378	s01	aldh	ai162
1709	-0.0763219	0.0470638	0.314597	0.333688	334	468	s01	aldh	ai162
1710	-0.0328877	0.00904011	0.300137	0.311405	338	448	s01	aldh	ai162
1711	0.0761431	0.00151603	0.323758	0.350524	34	42	s01	aldh	ai162
1712	0.0416751	0.0535295	0.339162	0.341331	244	368	s01	aldh	ai162
1713	0.0560106	0.0192295	0.321352	0.342575	180	88	s01	aldh	ai162
1714	-0.106376	0.0603651	0.290831	0.37109	64	12	s01	aldh	ai162
1715	-0.0172516	0.117002	0.304629	0.374469	15	172	s01	aldh	ai162
1716	-0.0312707	0.0177743	0.315967	0.315757	290	332	s01	aldh	ai162
1717	-0.0331472	0.0828972	0.314671	0.402418	70	6	s01	aldh	ai162
1718	0.0551196	0.022645	0.32359	0.339488	244	344	s01	aldh	ai162
1719	-0.0595369	0.0228319	0.301339	0.320941	102	414	s01	aldh	ai162
1720	0.147217	-0.0885413	0.341544	0.308583	465	509	s01	aldh	ai162
1721	0.0550406	-0.0167119	0.326023	0.330552	382	474	s01	aldh	ai162
1722	-0.00261517	0.0208245	0.321561	0.321108	34	368	s01	aldh	ai162
1723	-0.0183575	0.0464251	0.31633	0.3352	251	99	s01	aldh	ai162
1724	-0.0282729	0.0236487	0.325798	0.32299	212	508	s01	aldh	ai162
1725	-0.0444705	0.0362286	0.316507	0.333857	248	504	s01	aldh	ai162
1726	0.0570963	-0.0451687	0.326136	0.332741	300	8	s01	aldh	ai162
1727	-0.00589717	0.0279766	0.324056	0.32089	273	212	s01	aldh	ai162
1728	0.0509641	0.108292	0.320591	0.355855	492	364	s01	aldh	ai162
1729	-0.0216275	-0.0854468	0.319083	0.348029	124	36	s01	aldh	ai162
1730	-0.0192007	-0.00249319	0.312737	0.324755	483	71	s01	aldh	ai162
1731	0.00667684	0.00397423	0.327495	0.321691	222	334	s01	aldh	ai162
1732	-0.00435615	0.0217245	0.328208	0.342095	157	92	s01	aldh	ai162
1733	-0.0152362	0.054683	0.298634	0.36658	78	152	s01	aldh	ai162
1734	-0.00521602	0.0171771	0.323739	0.331085	252	396	s01	aldh	ai162
1735	-0.0227445	0.0295522	0.320449	0.325982	206	508	s01	aldh	ai162
1736	-0.00860111	0.0427809	0.315942	0.321267	374	308	s01	aldh	ai162
1737	-0.00966218	0.0141613	0.313604	0.344685	269	288	s01	aldh	ai162
1738	0.0474732	-0.0330372	0.319942	0.338908	330	366	s01	aldh	ai162
1739	0.0300488	0.0136252	0.347054	0.326585	234	352	s01	aldh	ai162
1740	-0.00611252	0.025095	0.329077	0.347045	220	338	s01	aldh	ai162
1741	0.0424758	-0.0364701	0.351697	0.311651	92	420	s01	aldh	ai162
1742	0.0252637	0.0770622	0.322082	0.3241	46	394	s01	aldh	ai162
1743	-0.0266363	0.011287	0.318256	0.321836	384	484	s01	aldh	ai162
1744	-0.0181951	0.0570136	0.317821	0.335793	292	138	s01	aldh	ai162
1745	0.000575197	0.0535854	0.319424	0.354002	256	492	s01	aldh	ai162
1746	-0.000889845	-0.0039892	0.315129	0.324457	210	180	s01	aldh	ai162
1747	0.0224805	0.0285747	0.334194	0.328148	288	144	s01	aldh	ai162
1748	0.0678171	-0.0104566	0.33849	0.336238	470	74	s01	aldh	ai162
1749	0.173218	-0.0957095	0.336375	0.338473	38	132	s01	aldh	ai162
1750	-0.0145059	0.0669385	0.311559	0.353482	386	54	s01	aldh	ai162
1751	0.0378849	0.114777	0.330141	0.382247	110	140	s01	aldh	ai162
1752	-0.0170244	0.0667562	0.31307	0.342762	396	364	s01	aldh	ai162
1753	0.0163293	0.0133152	0.327453	0.332955	4	277	s01	aldh	ai162
1754	-0.0286719	0.0659399	0.316348	0.348356	408	22	s01	aldh	ai162
1755	-0.0700622	0.0175086	0.321703	0.332477	162	70	s01	aldh	ai162
1756	-0.0355663	0.0389736	0.302608	0.337702	298	390	s01	aldh	ai162
1757	-0.025459	0.0526957	0.320536	0.340648	234	18	s01	aldh	ai162
1758	-0.0264228	0.0281094	0.314558	0.328051	268	234	s01	aldh	ai162
1759	-0.011678	0.0300567	0.328914	0.328364	86	392	s01	aldh	ai162
1760	-0.0884659	0.0139548	0.296066	0.332477	136	6	s01	aldh	ai162
1761	-0.0213619	0.0093266	0.308913	0.339059	362	280	s01	aldh	ai162
1762	-0.00230836	0.0118176	0.325611	0.333007	192	284	s01	aldh	ai162
1763	-0.0444533	0.0156919	0.321672	0.324083	334	374	s01	aldh	ai162
1764	0.0160318	0.0145463	0.309488	0.327335	302	338	s01	aldh	ai162
1765	0.038254	0.0369597	0.32642	0.340278	222	370	s01	aldh	ai162
1766	-0.0565887	0.00326351	0.296389	0.334544	137	32	s01	aldh	ai162
1767	0.0337703	-0.000215453	0.321573	0.332209	302	266	s01	aldh	ai162
1768	0.0681484	-0.0157039	0.336603	0.337311	46	242	s01	aldh	ai162
1769	0.0179659	-0.000326918	0.327612	0.330675	96	484	s01	aldh	ai162
1770	0.022134	0.0244482	0.324553	0.320747	486	96	s01	aldh	ai162
1771	-0.0693052	0.0650474	0.316581	0.327858	148	98	s01	aldh	ai162
1772	-0.0039626	0.0619068	0.308787	0.341431	388	48	s01	aldh	ai162
1773	0.00756504	0.0504464	0.321511	0.34488	162	314	s01	aldh	ai162
1774	-0.0739128	0.0568932	0.309687	0.337176	335	88	s01	aldh	ai162
1775	-0.0457009	0.0267229	0.317014	0.36009	116	108	s01	aldh	ai162
1776	-0.0218089	0.129611	0.314496	0.370203	64	114	s01	aldh	ai162
1777	0.0642879	-0.0667197	0.330776	0.31885	266	462	s01	aldh	ai162
1778	0.0657759	-0.0125881	0.325783	0.322519	360	116	s01	aldh	ai162
1779	-0.0254244	0.0324208	0.309238	0.33746	118	212	s01	aldh	ai162
1780	-0.0146447	0.0856224	0.311086	0.350865	56	314	s01	aldh	ai162
1781	-0.0484126	0.012665	0.324296	0.332381	306	476	s01	aldh	ai162
1782	0.0626731	-0.00530999	0.326647	0.332036	306	134	s01	aldh	ai162
1783	0.0545333	0.000952471	0.338771	0.328354	458	296	s01	aldh	ai162
1784	-0.0021107	0.0462986	0.325479	0.3465	125	246	s01	aldh	ai162
1785	-0.060969	0.0891326	0.311108	0.358569	58	120	s01	aldh	ai162
1786	0.00337412	0.0300321	0.329787	0.331166	206	98	s01	aldh	ai162
1787	-0.0826681	0.0501442	0.315829	0.341223	78	402	s01	aldh	ai162
1788	-0.00731203	-0.009886	0.324485	0.337299	18	360	s01	aldh	ai162
1789	-0.0193888	-0.00631332	0.370489	0.314304	395	2	s01	aldh	ai162
1790	0.0262069	0.0173085	0.324703	0.33125	316	160	s01	aldh	ai162
1791	0.0219317	0.000173149	0.320042	0.333472	204	432	s01	aldh	ai162
1792	0.0326256	-0.0323504	0.314232	0.323679	118	332	s01	aldh	ai162
1793	0.0388291	-0.0481422	0.330441	0.308513	432	451	s01	aldh	ai162
1794	0.0306673	-0.00409354	0.334351	0.331241	270	498	s01	aldh	ai162
1795	0.00838403	0.00505391	0.326999	0.32903	220	474	s01	aldh	ai162
1796	-0.0169835	0.0459139	0.319082	0.331758	378	4	s01	aldh	ai162
1797	0.0107648	0.018637	0.338008	0.316655	204	262	s01	aldh	ai162
1798	-0.0564614	0.0567386	0.30466	0.340196	250	454	s01	aldh	ai162
1799	-0.0026125	0.0823471	0.312245	0.359976	72	116	s01	aldh	ai162
1800	0.108503	0.0289782	0.33844	0.371177	234	78	s01	aldh	ai162
1801	-0.033233	0.0642182	0.323843	0.338962	332	444	s01	aldh	ai162
1802	-0.00633684	0.0235659	0.316189	0.318754	24	388	s01	aldh	ai162
1803	-0.0352481	0.017647	0.315541	0.343247	32	394	s01	aldh	ai162
1804	-0.019781	0.00971949	0.311163	0.333396	258	418	s01	aldh	ai162
1805	0.00158574	0.0268428	0.317041	0.336311	114	140	s01	aldh	ai162
1806	0.0117401	-0.0039634	0.316508	0.32008	97	436	s01	aldh	ai162
1807	0.00346149	-0.000432426	0.315955	0.338173	242	248	s01	aldh	ai162
1808	0.0216095	0.00369724	0.334749	0.329936	162	302	s01	aldh	ai162
1809	0.028502	-0.0423176	0.325364	0.31796	222	118	s01	aldh	ai162
1810	0.0723239	-0.0236066	0.319262	0.326052	85	13	s01	aldh	ai162
1811	0.0290489	-0.0053005	0.332015	0.314023	211	252	s01	aldh	ai162
1812	0.00560012	0.00919553	0.304257	0.318769	418	50	s01	aldh	ai162
1813	0.026671	0.012807	0.316745	0.335746	160	348	s01	aldh	ai162
1814	0.0186849	0.0161452	0.319857	0.337667	226	290	s01	aldh	ai162
1815	-0.0944828	0.0586623	0.31407	0.322918	474	156	s01	aldh	ai162
1816	-0.0312366	0.0699374	0.32256	0.34103	14	304	s01	aldh	ai162
1817	0.000707251	0.0615716	0.323132	0.346407	176	339	s01	aldh	ai162
1818	0.0575343	-0.00027659	0.337737	0.324719	134	288	s01	aldh	ai162
1819	-0.0113209	0.0356768	0.321962	0.337246	286	217	s01	aldh	ai162
1820	0.0284085	-0.00670966	0.299776	0.361887	13	112	s01	aldh	ai162
1821	0.00293383	0.0512856	0.318188	0.350099	55	385	s01	aldh	ai162
1822	-0.0028149	0.0302976	0.308955	0.343077	110	306	s01	aldh	ai162
1823	0.145937	-0.091072	0.338173	0.309692	354	440	s01	aldh	ai162
1824	-0.0240281	0.0518506	0.319999	0.331747	42	332	s01	aldh	ai162
1825	-0.0181511	0.0429603	0.333941	0.326108	476	356	s01	aldh	ai162
1826	-0.0022886	0.0155674	0.315894	0.335063	225	473	s01	aldh	ai162
1827	-0.0740348	0.0720544	0.313049	0.336203	70	416	s01	aldh	ai162
1828	0.0176128	0.0180763	0.32555	0.332303	164	503	s01	aldh	ai162
1829	0.014915	0.0498915	0.314568	0.336973	178	498	s01	aldh	ai162
1830	-0.0162395	0.0234061	0.326275	0.333099	287	510	s01	aldh	ai162
1831	0.0703357	0.0316711	0.316767	0.336364	238	108	s01	aldh	ai162
1832	0.0125385	0.0200516	0.319193	0.330744	217	318	s01	aldh	ai162
1833	0.0595476	-0.0148597	0.329521	0.33575	30	312	s01	aldh	ai162
1834	-0.0178989	0.0190203	0.312478	0.335533	134	304	s01	aldh	ai162
1835	0.044977	0.0251322	0.333437	0.345263	120	166	s01	aldh	ai162
1836	-0.0275118	0.0849649	0.308465	0.358872	177	483	s01	aldh	ai162
1837	0.174697	-0.0713551	0.340785	0.318824	472	264	s01	aldh	ai162
1838	-0.0118142	0.0434074	0.321901	0.334244	154	484	s01	aldh	ai162
1839	0.0374451	0.00319681	0.323288	0.330422	118	274	s01	aldh	ai162
1840	0.0245186	-0.0232928	0.322847	0.326222	259	445	s01	aldh	ai162
1841	0.0343244	-0.0201699	0.323314	0.318556	316	254	s01	aldh	ai162
1842	-0.010076	0.0198808	0.316123	0.326768	289	125	s01	aldh	ai162
1843	0.108623	0.00518626	0.324227	0.340194	180	174	s01	aldh	ai162
1844	-0.0156611	0.00537953	0.321451	0.341695	366	338	s01	aldh	ai162
1845	-0.00644854	0.0266089	0.316987	0.331493	280	352	s01	aldh	ai162
1846	0.060786	0.0239314	0.328636	0.34102	303	36	s01	aldh	ai162
1847	-0.0107511	0.0217324	0.306315	0.326304	304	444	s01	aldh	ai162
1848	-0.0202543	0.0197446	0.313662	0.335452	152	422	s01	aldh	ai162
1849	-0.00812666	0.0238947	0.309504	0.333895	191	465	s01	aldh	ai162
1850	-0.0144441	0.0143575	0.308077	0.320365	228	60	s01	aldh	ai162
1851	-0.0468515	0.0570717	0.301368	0.360304	380	78	s01	aldh	ai162
1852	-0.00618656	0.0230535	0.329904	0.307698	230	342	s01	aldh	ai162
1853	-0.00283976	0.0257548	0.323188	0.335047	432	128	s01	aldh	ai162
1854	0.21743	-0.00674128	0.330238	0.344331	86	126	s01	aldh	ai162
1855	-0.000342941	0.02634	0.324251	0.343804	226	200	s01	aldh	ai162
1856	0.00560209	0.0650255	0.31521	0.338014	80	364	s01	aldh	ai162
1857	-0.0238327	0.0318417	0.317602	0.325844	336	78	s01	aldh	ai162
1858	-0.0127154	0.010685	0.308886	0.318193	190	136	s01	aldh	ai162
1859	0.115525	-0.0557085	0.352032	0.321475	128	456	s01	aldh	ai162
1860	-0.000662549	0.01185	0.311343	0.332445	208	306	s01	aldh	ai162
1861	0.118277	-0.0281165	0.33831	0.316115	466	420	s01	aldh	ai162
1862	0.0137204	0.0212161	0.321084	0.345684	250	262	s01	aldh	ai162
1863	-0.0609359	0.0621659	0.309511	0.340702	295	108	s01	aldh	ai162
1864	-0.0821978	0.0284605	0.298471	0.336055	510	269	s01	aldh	ai162
1865	0.0178935	0.0129836	0.31468	0.333493	308	178	s01	aldh	ai162
1866	-0.00837948	0.0225958	0.324645	0.334995	452	143	s01	aldh	ai162
1867	0.0120822	0.0402865	0.32301	0.347533	290	440	s01	aldh	ai162
1868	-0.0136601	0.0329644	0.310667	0.349972	148	489	s01	aldh	ai162
1869	0.00130599	0.00610875	0.322261	0.344703	236	430	s01	aldh	ai162
1870	0.000227014	0.000404882	0.310124	0.312763	355	366	s01	aldh	ai162
1871	-0.130854	0.0783263	0.302949	0.357662	102	164	s01	aldh	ai162
1872	-0.0647411	0.0698532	0.303574	0.331379	334	80	s01	aldh	ai162
1873	0.10695	-0.0765213	0.336696	0.312841	118	232	s01	aldh	ai162
1874	-0.00452396	0.0227612	0.306474	0.33309	128	198	s01	aldh	ai162
1875	-0.133159	0.0392093	0.305075	0.363173	52	36	s01	aldh	ai162
1876	0.0379972	0.0979217	0.337462	0.342186	112	282	s01	aldh	ai162
1877	0.0294571	-0.0141061	0.343254	0.321243	510	295	s01	aldh	ai162
1878	0.0273708	-0.0296152	0.324218	0.328097	304	508	s01	aldh	ai162
1879	0.0150885	0.0106509	0.326255	0.314938	470	404	s01	aldh	ai162
1880	-0.00316417	0.00752691	0.317623	0.330724	124	206	s01	aldh	ai162
1881	0.0580416	-0.03128	0.324153	0.319722	318	364	s01	aldh	ai162
1882	0.0113755	-0.0149087	0.329462	0.299639	448	285	s01	aldh	ai162
1883	0.0414806	-0.00544859	0.331404	0.32262	414	253	s01	aldh	ai162
1884	0.0130728	0.0515433	0.305876	0.350901	167	161	s01	aldh	ai162
1885	0.000121721	-0.0342492	0.312978	0.332433	90	141	s01	aldh	ai162
1886	-0.0303618	0.0116316	0.320899	0.350744	4	302	s01	aldh	ai162
1887	0.00719642	0.00841244	0.325611	0.326914	155	439	s01	aldh	ai162
1888	0.0381485	-0.000597454	0.325167	0.321441	221	195	s01	aldh	ai162
1889	0.028296	-0.0167343	0.32673	0.318063	272	444	s01	aldh	ai162
[truncated: 3,201 more rows]

## Sheet: Figure 4
Figure 4
spontaneous vs evoked eupnea and sighs
Figure 4b	Amplitude					Burst Duration					Post-Burst Interval					Sigh Shape
	eupnea		sigh			eupnea		sigh			eupnea		sigh				spontaneous	evoked
	spontaneous	evoked	spontaneous	evoked		spontaneous	evoked	spontaneous	evoked		spontaneous	evoked	spontaneous	evoked		190625	1	4
	1	1.34459	1.54803	1.8728		0.469102	0.579062	0.773253	0.619058		5.74466	2.6572	9.2692	4.272		190426	0	8
	1	1.09653	2.13692	1.83088		0.493097	0.486687	0.533145	0.491356		2.02607	3.33981	4.46367	5.17978		190412A IntL	0	4
	1	1.27598	2.36349	1.73542		0.549452	0.528328	0.841697	0.641332		1.90176	2.72935	2.60029	4.53355		190412A Int	2	4
	1	0.937788	1.77093	1.25782		0.357738	0.396472	0.984133	0.662122		1.68171	4.72987	3.14	8.826
	1	1.08821	2.1494	1.95468		0.454414	0.438465	0.831911	0.508746		2.38718	2.98088	5.1995	5.87038
	1	1.08877	1.39144	1.68709		0.560395	0.47812	0.875624	0.654582		2.03289	2.36405	2.826	4.2552
	1	1.15246	1.7571	1.61355		0.4055	0.385593	0.61665	0.411106		2.79387	4.0416	5.947	4.1352
	1	1.05871	2.05636	1.67148		0.476675	0.422823	0.525353	0.563862		2.44936	4.11043	5.61067	6.75691
	1	0.999187		1.74581		0.520278	0.394912		0.622019		4.67533	6.76207		9.6625
	1	1.0033	1.85361	1.83717		0.547243	0.676253	0.895338	0.458206		6.1243	7.71926	9.59175	10.569
	1	1.20817	1.25653	1.91724		0.418865	0.426699	0.501362	0.511217		2.11371	2.98713	2.904	3.55706
	1	1.01028	1.26616	1.39173		0.516646	0.400509	0.855592	0.647114		7.63308	8.09715	10.4323	8.7505
Figure 4d									Evoked Burst Duration								Evoked Post-Burst Interval
Evoked Sighs Baseline, Cadmium, MRS2279	Probability Evoking a Sigh				Evoked Burst Amplitude					baseline		MRS2279		cadmium			baseline		MRS2279		cadmium
	Baseline	MRS2279	Cadmium		Baseline	MRS2279	Cadmium			eupnea	sigh	eupnea	sigh attempts	eupnea	sigh attempts		eupnea	sigh	eupnea	sigh attempts	eupnea	sigh attempts
	0.24	0.32			1.39284		1.14921			0.579062	0.619058	0.492319	0.606765				2.6572	4.272	6.61281	6.30925
	0.225		0.088235		1.6697	1.23634				0.486687	0.491356			0.543986	0.832864		3.33981	5.17978			2.64006	3.435
	0.465116		0.195122		1.36006	1.11957				0.528328	0.641332			0.602597	0.646968		2.72935	4.53355			2.58242	2.71175
	0.090909				1.34126					0.396472	0.662122			0.427644			4.72987	8.826			3.02678	4.892
	0.32		0		1.79623					0.438465	0.508746			0.554509			2.98088	5.87038			3.10119
	0.212766	0.08			1.54955		1.09374			0.47812	0.654582	0.381962	0.605204				2.36405	4.2552	2.24259	2.809
	0.111111	0	0.020833		1.40009	1.34149				0.385593	0.411106	0.39854		0.418672	0.36925		4.0416	4.1352	5.66522		3.2936	4.051
	0.22	0.02	0.022222		1.57879	1.14443				0.422823	0.563862			0.683047	0.658708		4.11043	6.75691	3.60658	5.024	4.07491	7.47
	0.121212		0		1.74723					0.394912	0.622019	0.414137					6.76207	9.6625	6.57429
	0.357143	0.470588			1.83113		1.61304			0.676253	0.458206	0.676395	0.548363				7.71926	10.569	7.11006	8.42025
	0.36	0.1	0		1.5869		1.22806			0.426699	0.511217	0.448577	0.669382	0.553426			2.98713	3.55706	4.10326	4.5532	4.23883
	0.166667	0.037037			1.37757		1.16314			0.400509	0.647114	0.373747	0.370125					8.09715	8.7505	7.90307	9.679
Figure 4g	Evoked Burst Amplitude			Evoked Burst Duration			Evoked Post-Burst Interval			Evoked DIA Amplitude			Evoked DIA Duration
In Vivo Baseline evoked burst/DIA characteristics	baseline eupnea	baseline sigh		baseline eupnea	baseline sigh		baseline eupnea	baseline sigh		baseline eupnea	baseline sigh		baseline eupnea	baseline sigh
	1.05537	1.88042		0.223435	0.187235		0.684433	1.00189		1.21802	2.25158		0.223435	0.187235
		1.37984			0.198821		0.676167	1.00256			2.792			0.195226
	1.22573	1.26656		0.146009	0.182432		0.655491	0.821207		1.43715	2.05138		0.184126	0.20599
	1.91438	1.9551		0.1311	0.137051		0.5817	0.912246		1.39154	2.02555		0.188639	0.184893
	0.937395	1.18133		0.158783	0.137259		0.854094	0.960036		1.115	1.74147		0.151881	0.132906
	1.07676	1.09412		0.156854	0.171809		0.778662	0.659555		1.06579	1.46308		0.153625	0.160364
	1.11297	1.79722		0.114208	0.11477		0.325708	0.999722		1.11272	2.41318		0.166904	0.155872
	1.18659	1.41883		0.17534	0.176472		0.208827	0.185554		1.5886	2.09303		0.208827	0.185554
	1.2579	1.58922		0.140475	0.150411		0.4626	0.621817		1.3501	1.84883		0.169131	0.184878
	0.902767	0.98443		0.209505	0.203374		1.05373	1.19095		1.08973	1.17783		0.197641	0.201657
	0.842493	1.29783		0.1877	0.133866		0.8428	0.866884		1.39914	1.88375		0.243325	0.181813

## Sheet: Supplemental Figure 1
Supplemental Figure 1
Monophasic vs Biphasic Sighs
	Amplitude	Monophasic	Biphasic		Duration	Monophasic	Biphasic		Post-Burst Interval	Monophasic	biophasic
		2.44693	2.38218			1.09406	1.33302			7.29342	7.6498
		0	2.05821			0	1.20623			0	5.33228
		0	2.1082			0	1.22792			0	4.81912
		0	2.01595			0	0.8245			0	4.37225
		0	2.07624			0	0.9134			0	8.9112
		0.953478	2.22329			0.604	1.1514			6.3598	11.7478
		1.20274	0			0.716789	0			7.09214	0
		0	1.17639			0	0.739203			0	3.74169
		1.47148	1.43088			1.40263	1.42217			12.2242	10.2506
		0	1.76883			0	1.80238			0	12.5751
		1.7752	2.05283			0.710319	0.838191			3.64749	3.21318
		1.5961	0			0.577812	0			3.64175	0
		1.21167	1.25542			1.15022	1.0634			7.77678	10.2821
		0	1.56656			0	0.956542			0	5.56831
		2.30268	2.20571			0.937063	0.859354			3.53917	3.89368
		2.00195	2.2299			0.588935	0.65125			2.34983	2.76616
		0	1.89687			0	1.16422			0	4.93332
		0	8.51438			0	1.12245			0	4.08821

## Sheet: Supplemental Figure 2
Supplemental Figure 2
Supplemental Figure 2b
Supplemental Figure 2b	% Monophasic	[NE]	Monophasic	Biphasic
		0	6.25	93.75
		1	31.7997	68.2003
		2	41.469	58.531
		5	46.1218	53.8782
		7	46.125	53.875
		15	60.8434	39.1566
		20	56.5998	43.4002
		40	69.8421	30.1579
Supplemental Figure 2c
Inter-sigh Interval vs. [NE]		[NE]	1	2	3	4	5	6	7	8	9
		baseline	125.103	79.624	374.946	65.5881	253.369	0	0	0	183.971
		1 uM	96.2431	165.287	73.6615	129.772	88.292	93.0053	73.781	105.738	192.773
		2 uM	93.031	226.802	116.838	49.5185	40.929	50.0243	67.8247	38.935	296.704
		5 uM	24.7531	99.3671	86.5806	9.6465	15.5853	12.2337	51.5363	13.8903	174.829
		7 uM	34.8687	135.954	146.824	30.5903	11.0237	5.9908	31.7927	7.15033	201.933
		15 uM	0	28.4538	43.5717	9.6465	5.94767	6.09567	0	4.12967	11.781
		20 uM	0	63.3877	17.9265	9.42617	0	0	0	0	0
		40 uM	0	0	0	0	0	0	0	0	0

## Sheet: Supplemental Figure 3
Supplemental figures 3d-f
supp. fig. 3b-h
cell_id	pct_diff_isop	mean_pre	mean_post	std_pre	std_post	first_pk_ctrl	first_ht_ctrl	first_pk_isop	first_ht_isop	xpix	ypix	slice_id	driver	reporter
0	-30.6632	-0.207052	-0.10339	1.2286	0.851873			22.8228	0.455905	200.424	100.627	1154-002	aldh	r26lck
1	26.1381	-0.271849	-0.0605056	0.882635	1.11334					340.818	304.658	1154-002	aldh	r26lck
2	79.2207	-0.488138	0.136517	0.635826	1.13953					486.333	464.91	1154-002	aldh	r26lck
3	103.703	-0.56029	0.123907	0.560348	1.14144			25.3586	0.590789	455.679	438.512	1154-002	aldh	r26lck
4	-23.846	-0.301203	-0.00374021	1.11267	0.84734					415.491	367.62	1154-002	aldh	r26lck
5	-1.9116	-0.0871456	-0.00563711	0.893942	0.876853					449.507	354.827	1154-002	aldh	r26lck
6	6.63853	-0.336071	-0.219518	0.299855	0.319761					270.656	410.92	1154-002	aldh	r26lck
7	4.69988	-0.462809	-0.00203694	0.955232	1.00013	6.33965	0.275094			381.83	332.151	1154-002	aldh	r26lck
8	-48.0685	-0.156595	-0.1093	1.08864	0.565346					212.82	121.336	1154-002	aldh	r26lck
9	11.8931	-0.238871	0.0189296	0.997844	1.11652					358.136	249.352	1154-002	aldh	r26lck
10	5.04303	-0.403929	0.0336558	0.982703	1.03226					470.824	432.329	1154-002	aldh	r26lck
11	-8.70474	-0.179757	-0.0646061	1.01837	0.92972	41.8417	0.31437	41.8417	0.358505	256.945	130.993	1154-002	aldh	r26lck
12	-70.7804	0.0128001	-0.123096	1.35366	0.395535	3.80379	0.143389			196.953	118.919	1154-002	aldh	r26lck
13	-18.1331	-0.0148672	0.0492134	1.13178	0.926556					368.463	225.76	1154-002	aldh	r26lck
14	-6.56154	-0.111454	-0.010037	0.804223	0.751454					295.716	441.466	1154-002	aldh	r26lck
15	-10.975	-0.405901	0.16205	0.97815	0.870797					324.209	326.3	1154-002	aldh	r26lck
16	-24.8507	-0.355584	-0.127359	0.720207	0.54123	8.87552	0.217752	5.07172	0.190371	306.372	304.332	1154-002	aldh	r26lck
17	-49.4748	-0.520106	-0.0253932	1.23252	0.622733					309.571	156.893	1154-002	aldh	r26lck
18	-8.42741	0.0324473	0.0279569	1.17088	1.07221					430.701	355.807	1154-002	aldh	r26lck
19	-29.9755	-0.242303	-0.0840701	1.20717	0.845317			27.8945	0.277736	94.0311	65.7826	1154-002	aldh	r26lck
20	4.5297	-0.266283	-0.178235	1.0595	1.1075					129.254	58.9754	1154-002	aldh	r26lck
21	-44.4586	-0.0361794	-0.0563306	1.28177	0.711914					290.833	175.567	1154-002	aldh	r26lck
22	3.10231	-0.199265	0.118886	0.970041	1.00013			6.33965	0.178012	335.909	276	1154-002	aldh	r26lck
23	-15.8569	-0.563852	0.0668709	0.983269	0.827353					254.817	257.304	1154-002	aldh	r26lck
24	-78.3953	-0.0250586	-0.0708655	1.36656	0.29524					187.239	136.494	1154-002	aldh	r26lck
25	-59.2027	0.00823941	-0.0920006	1.25783	0.513163					264.873	167.269	1154-002	aldh	r26lck
26	14.485	-0.197608	-0.0999816	0.890463	1.01945					449.044	376.423	1154-002	aldh	r26lck
0	-57.0998	-0.713023	0.492521	1.25365	0.537819			4.70434	0.0457579	143.634	35.0891	1217-001	aldh	ai162
1	-20.1763	-0.0627031	0.0652625	1.03708	0.827836					299.714	131.317	1217-001	aldh	ai162
2	-21.6943	0.916946	-0.0889302	0.949318	0.74337					257.022	85.4334	1217-001	aldh	ai162
3	-5.99223	0.518293	0.0699909	1.27738	1.20084					344.509	133.291	1217-001	aldh	ai162
4	52.9369	-0.340389	0.458757	0.807897	1.23557					380.018	142.573	1217-001	aldh	ai162
0	2.16823	0.193857	0.00798796	0.993273	1.01481					371.498	150.49	1241-001	aldh	r26lck
1	5.93434	0.16087	0.0407053	0.932612	0.987957					408.62	128.819	1241-001	aldh	r26lck
2	0.185729	-0.237875	0.238007	0.980739	0.98256					160.576	209.775	1241-001	aldh	r26lck
3	10.1989	-0.00148153	0.0335261	0.940686	1.03663					259.505	341.33	1241-001	aldh	r26lck
4	2.22599	-0.0612855	-0.0135694	0.984362	1.00627					186.261	243.5	1241-001	aldh	r26lck
5	-7.13071	0.331678	0.0591913	1.06983	0.993539			9.39652	0.144626	48.4539	427.631	1241-001	aldh	r26lck
6	-2.29749	0.117278	0.0819998	1.05798	1.03367					209.245	321.796	1241-001	aldh	r26lck
7	11.4676	0.0728619	0.0233849	0.95288	1.06215					437.709	216.489	1241-001	aldh	r26lck
8	4.23734	0.126653	0.0255127	1.00044	1.04283					387.347	157.111	1241-001	aldh	r26lck
9	13.4358	-0.327828	0.160906	0.950608	1.07833	20.5549	0.198644			345.568	126.65	1241-001	aldh	r26lck
10	11.6997	-0.0720705	0.0612662	0.955586	1.06739					475.112	202.065	1241-001	aldh	r26lck
11	-10.3531	0.470413	-0.100478	1.06551	0.955192					162.464	65.1949	1241-001	aldh	r26lck
12	6.00596	-0.0449128	0.0624848	0.978442	1.03721					444.261	93.7311	1241-001	aldh	r26lck
13	-2.78449	-0.0826718	0.057236	0.955014	0.928422					248.802	324.744	1241-001	aldh	r26lck
14	2.5487	0.129588	0.0635827	1.03278	1.05911					281.885	129.992	1241-001	aldh	r26lck
15	-18.0172	0.171766	-0.123567	1.09522	0.897894	8.80924	0.0894071			161.483	120.793	1241-001	aldh	r26lck
16	-10.4347	0.43148	-0.142271	0.937045	0.839267					265.07	236.107	1241-001	aldh	r26lck
17	-9.8802	0.0385721	-0.0427557	1.10183	0.992971					226.19	277.117	1241-001	aldh	r26lck
18	7.86665	-0.0864172	0.102189	0.949395	1.02408					170.698	401.297	1241-001	aldh	r26lck
0	39.5143	-0.413275	0.402764	0.70249	0.980074	6.33965	0.124174			437.71	263.68	1319-007	aldh	r26lck
1	115.158	0.70926	0.483435	0.555835	1.19592					377.623	239.038	1319-007	aldh	r26lck
2	17.0379	1.09971	0.179275	0.676955	0.792294					263.487	221.661	1319-007	aldh	r26lck
3	-14.1592	-1.26509	0.204499	0.620388	0.532546					188.056	135.944	1319-007	aldh	r26lck
4	108.191	-0.0190365	0.243926	0.551836	1.14887					361.925	193.773	1319-007	aldh	r26lck
5	-45.9316	0.650783	0.231932	1.35805	0.734275					215.775	174.926	1319-007	aldh	r26lck
6	30.1623	0.453088	-0.0416349	0.943579	1.22818			6.33965	0.0650346	140.426	121.546	1319-007	aldh	r26lck
7	36.4453	-0.442436	-0.340072	0.762823	1.04084					355.526	266.329	1319-007	aldh	r26lck
8	45.5824	0.391458	-0.0175295	0.614868	0.89514					333.826	246.011	1319-007	aldh	r26lck
9	14.0875	-0.621725	-0.199648	0.825704	0.942025					432.785	313.291	1319-007	aldh	r26lck
10	68.4014	-0.662001	0.315747	0.776312	1.30732					200.678	147.195	1319-007	aldh	r26lck
11	5.30497	-1.19975	0.0648345	0.648869	0.683292					15.3333	180.822	1319-007	aldh	r26lck
12	446.01	-0.0312944	0.73621	0.28667	1.56525			11.4114	0.290823	389.261	247.429	1319-007	aldh	r26lck
13	-32.9494	-0.549631	-0.0436569	1.34409	0.901222					227.355	247.268	1319-007	aldh	r26lck
14	524.984	0.184276	0.806329	0.204779	1.27983			19.019	0.632704	279.949	274.642	1319-007	aldh	r26lck
15	-4.86799	1.13909	-0.440839	0.727902	0.692468	13.9472	0.144861	5.07172	0.113205	194.874	223.457	1319-007	aldh	r26lck
16	1.9042	1.17669	0.0813824	0.562979	0.573699					129.33	174.141	1319-007	aldh	r26lck
17	25.875	-0.0435304	0.236316	0.88663	1.11605					298.892	90.4	1319-007	aldh	r26lck
18	160.248	0.248304	0.268584	0.554973	1.44431	11.4114	0.233465			429.256	179.508	1319-007	aldh	r26lck
19	-13.6215	0.965268	0.401888	0.594281	0.513331					261.294	200.487	1319-007	aldh	r26lck
20	-9.96933	-0.18053	-0.503838	0.945516	0.851254					87.6892	147.694	1319-007	aldh	r26lck
21	70.3686	-0.237109	0.0547181	0.862054	1.46867					170.148	95.3056	1319-007	aldh	r26lck
22	173.012	-0.550155	0.589607	0.535851	1.46294					272.121	83.9585	1319-007	aldh	r26lck
0	11.9794	-0.00149823	-0.346904	0.781747	0.875396					371.66	437.882	1556-003	aldh	ai162
1	44.2584	0.789522	-0.484788	0.61732	0.890537					398.243	127.942	1556-003	aldh	ai162
2	-78.0742	0.654252	-0.437294	1.28786	0.282374					212.673	342.071	1556-003	aldh	ai162
3	-39.0379	0.432365	-0.157162	1.21602	0.741312					411.092	490.758	1556-003	aldh	ai162
4	-65.9065	0.38397	-0.216352	1.40283	0.478276			11.4114	0.218151	158.264	297.632	1556-003	aldh	ai162
5	113.129	-0.148774	-0.00276538	0.624813	1.33166					383.706	405.447	1556-003	aldh	ai162
6	61.5938	-0.670907	0.0412356	0.392787	0.634719					392.515	459.257	1556-003	aldh	ai162
7	56.0842	0.533767	-0.331344	0.478995	0.747635					470.033	421.705	1556-003	aldh	ai162
8	-93.1257	0.239132	-0.140849	1.55446	0.106858					418.103	237.769	1556-003	aldh	ai162
9	-0.090407	-0.379434	-0.103646	0.649205	0.648618					336.302	370.365	1556-003	aldh	ai162
10	-13.1084	0.898327	-0.459246	0.756223	0.657094	36.77	0.527814			237.009	44.5893	1556-003	aldh	ai162
11	947.476	-0.118247	0.303734	0.14542	1.52324					468.05	269.861	1556-003	aldh	ai162
12	11.68	-0.73423	0.339402	0.688838	0.769295			44.3776	0.39194	440.014	485.157	1556-003	aldh	ai162
13	18.8894	0.393758	0.0126021	0.847594	1.0077					430.204	122.688	1556-003	aldh	ai162
14	-53.9236	0.452136	-0.165812	1.26743	0.583986					383.478	285.348	1556-003	aldh	ai162
15	4.86741	0.274959	-0.000446641	0.686746	0.720173					349.922	285.633	1556-003	aldh	ai162
16	23.7453	0.753563	-0.354273	0.687123	0.850282					306.958	65.1333	1556-003	aldh	ai162
17	45.9475	0.0907559	-0.535062	0.423068	0.617457					208.216	329.306	1556-003	aldh	ai162
18	24.8075	-0.632036	0.360245	0.739879	0.923424					453.4	174.188	1556-003	aldh	ai162
19	15.8975	-0.148051	0.365275	0.852454	0.987973					377.309	123.619	1556-003	aldh	ai162
20	20.349	0.0330376	0.102249	0.970773	1.16832					416.644	133.702	1556-003	aldh	ai162
21	88.734	-0.743161	0.240539	0.489396	0.923657					224.585	303.321	1556-003	aldh	ai162
22	-17.9437	0.826796	-0.451708	0.790351	0.648533					443.356	189.75	1556-003	aldh	ai162
23	443.853	-0.870452	0.709565	0.160007	0.870202	21.5548	0.312415			269.193	259.491	1556-003	aldh	ai162
24	9.31324	0.636644	-0.355864	0.641137	0.700848	24.0907	0.239299			360.768	328.88	1556-003	aldh	ai162
25	120.921	0.270691	-0.375288	0.550102	1.21529					428.907	483.209	1556-003	aldh	ai162
26	97.2789	-0.205158	0.19858	0.665173	1.31225					200.367	364.714	1556-003	aldh	ai162
27	151.557	0.418572	0.209852	0.419264	1.05469					268.043	72.2135	1556-003	aldh	ai162
0	-24.7005	0.265294	-0.624935	0.642366	0.483698					498	506	s01	aldh	ai162
1	179.882	-0.249216	0.435219	0.414374	1.15976					6	10	s01	aldh	ai162
2	490.441	-0.186797	0.331068	0.199621	1.17864					6	20	s01	aldh	ai162
3	62.6053	-0.0731268	0.124794	0.312191	0.507638	7.72875	0.0377599			90	44	s01	aldh	ai162
4	138.823	-0.109871	0.174232	0.280045	0.668812					22	152	s01	aldh	ai162
5	302.139	-0.211737	0.341932	0.208747	0.839456					2	78	s01	aldh	ai162
6	119.422	-0.14312	0.234691	0.297322	0.652389					68	16	s01	aldh	ai162
7	-28.4485	0.0454302	-0.143473	0.519538	0.371737					130	4	s01	aldh	ai162
8	192.895	-0.0513168	0.0989323	0.270377	0.791921					58	498	s01	aldh	ai162
9	-5.78933	-0.20457	0.125766	0.355051	0.334496					40	508	s01	aldh	ai162
10	79.0243	-0.250389	0.357281	0.461809	0.82675					102	4	s01	aldh	ai162
11	208.764	-0.201797	0.32585	0.257945	0.79644					48	36	s01	aldh	ai162
12	158.691	-0.0858426	0.147956	0.280613	0.725921					336	4	s01	aldh	ai162
13	86.8436	-0.127747	0.205659	0.456601	0.853129					506	494	s01	aldh	ai162
14	92.1255	-0.119056	0.171196	0.297632	0.571826	51.8835	0.038532			6	54	s01	aldh	ai162
15	-63.3794	0.0718421	-0.0575951	0.769757	0.281889			55.2438	0.0541522	448	470	s01	aldh	ai162
16	119.698	-0.0819237	0.14051	0.28115	0.617679					32	228	s01	aldh	ai162
17	-60.2555	0.0932285	-0.102375	0.707648	0.281251			13.5757	0.0369611	4	484	s01	aldh	ai162
18	127.435	-0.0702586	0.136668	0.295987	0.673178					116	38	s01	aldh	ai162
19	5.5549	-0.0621695	0.0933927	0.347964	0.367293					88	2	s01	aldh	ai162
20	119.485	-0.08674	0.10883	0.279999	0.614557					264	480	s01	aldh	ai162
21	192.003	-0.287444	0.444684	0.253787	0.741066					82	44	s01	aldh	ai162
22	82.7727	-0.100867	0.129868	0.333346	0.609266					48	509	s01	aldh	ai162
23	162.899	-0.267945	0.435261	0.302718	0.795843					22	8	s01	aldh	ai162
24	270.144	0.478243	-0.827089	0.225366	0.83418					12	21	s01	aldh	ai162
25	-35.485	-0.00273513	-0.0204577	0.548639	0.353955					26	504	s01	aldh	ai162
26	16.4881	-0.0805793	0.147893	0.423873	0.493762					448	506	s01	aldh	ai162
27	14.7331	-0.042556	0.0827056	0.336744	0.386356					91	13	s01	aldh	ai162
28	17.9716	0.00843253	-0.0298094	0.429397	0.506567			28.9996	0.1656	93	56	s01	aldh	ai162
29	100.593	-0.155592	0.238059	0.294392	0.590528	9.61054	0.0417738			453	496	s01	aldh	ai162
30	226.226	-0.163004	0.252382	0.263943	0.86105					82	36	s01	aldh	ai162
31	-3.23143	-0.0426298	-0.00869065	0.478272	0.462817					62	460	s01	aldh	ai162
32	36.7931	-0.0962509	0.116708	0.463387	0.633882					112	26	s01	aldh	ai162
33	87.6245	-0.0650322	0.139191	0.35216	0.660739	26.345	0.076524			46	58	s01	aldh	ai162
34	119.308	-0.189161	0.332041	0.321777	0.705683					2	66	s01	aldh	ai162
35	107.153	0.0154609	0.02305	0.316892	0.656452	23.6567	0.0559913			112	76	s01	aldh	ai162
36	1.4912	-0.0505043	0.0659521	0.331167	0.336106					144	56	s01	aldh	ai162
37	170.148	-0.0755087	0.124108	0.290927	0.785933					60	62	s01	aldh	ai162
38	82.332	-0.10497	0.162415	0.297068	0.54165					178	66	s01	aldh	ai162
39	87.8319	-0.0699845	0.120318	0.38646	0.725895					116	22	s01	aldh	ai162
40	-47.219	0.0449424	-0.0334582	0.569399	0.300534					14	388	s01	aldh	ai162
41	6.21913	-0.0102562	0.0354283	0.323087	0.34318			33.8385	0.0605306	152	2	s01	aldh	ai162
42	139.186	-0.170322	0.245725	0.270096	0.646031	11.2235	0.0468312			4	46	s01	aldh	ai162
43	77.846	-0.100811	0.159267	0.298852	0.531497					18	16	s01	aldh	ai162
44	43.226	-0.0697676	0.104949	0.301442	0.431742					32	146	s01	aldh	ai162
45	2.28242	0.0649834	-0.0601572	0.428309	0.438085			21.1365	0.13944	102	26	s01	aldh	ai162
46	111.901	-0.0942088	0.16937	0.289604	0.613675			50.4049	0.164361	10	12	s01	aldh	ai162
47	138.242	-0.0981821	0.156765	0.290327	0.69168					88	82	s01	aldh	ai162
48	93.7118	0.00780012	-0.0205699	0.307995	0.596622	15.9616	0.0349293			210	24	s01	aldh	ai162
49	43.8315	-0.0271192	0.0615832	0.314976	0.453035					161	31	s01	aldh	ai162
50	33.7042	-0.0114602	0.036578	0.317199	0.424108			29.6045	0.0993818	8	82	s01	aldh	ai162
51	74.2369	0.000563858	0.0152103	0.377998	0.658613					98	24	s01	aldh	ai162
52	106.604	-0.111779	0.163992	0.290851	0.600911					5	121	s01	aldh	ai162
53	91.1067	-0.121269	0.202774	0.301091	0.575405					12	54	s01	aldh	ai162
54	87.5637	-0.0270447	0.0408449	0.30094	0.564455					440	462	s01	aldh	ai162
55	-36.5909	0.08541	-0.0834533	0.488698	0.309879					308	30	s01	aldh	ai162
56	-45.6692	0.194512	-0.190858	0.618307	0.335931					152	8	s01	aldh	ai162
57	133.847	-0.011556	0.0806408	0.303969	0.710823					66	41	s01	aldh	ai162
58	71.6965	0.286378	-0.338668	0.354925	0.609394					64	496	s01	aldh	ai162
59	84.8319	-0.0413612	0.094166	0.294703	0.544705					370	386	s01	aldh	ai162
60	17.7969	-0.0235204	0.0519348	0.316452	0.372771					22	106	s01	aldh	ai162
61	78.8045	0.00471253	0.027155	0.355362	0.635404					10	106	s01	aldh	ai162
62	71.8202	-0.0900269	0.169246	0.30933	0.531491	54.5717	0.0773145			90	18	s01	aldh	ai162
63	151.37	-0.12688	0.218855	0.290159	0.729373			15.3903	0.157089	76	34	s01	aldh	ai162
64	-7.46043	0.0267413	-0.00603606	0.424916	0.393216					141	485	s01	aldh	ai162
65	58.6957	-0.0704353	0.127111	0.321865	0.510786					268	4	s01	aldh	ai162
66	37.886	-0.0964763	0.109922	0.314787	0.434047					158	78	s01	aldh	ai162
67	-9.61874	-0.0126823	-0.00192304	0.378877	0.342434	25.4377	0.110837			60	474	s01	aldh	ai162
68	46.8994	-0.0713365	0.110804	0.347752	0.510845			19.2883	0.128614	99	13	s01	aldh	ai162
69	17.8669	-0.0234229	0.041799	0.373349	0.440055			28.63	0.116862	274	14	s01	aldh	ai162
70	25.2296	-0.0432855	0.0470293	0.301889	0.378054					73	153	s01	aldh	ai162
71	280.961	0.54018	-0.897801	0.206049	0.784967					10	72	s01	aldh	ai162
72	114.461	-0.0880576	0.171094	0.298447	0.64005					426	494	s01	aldh	ai162
73	61.2951	-0.0731896	0.124014	0.321048	0.517835	45.9021	0.0663448			450	494	s01	aldh	ai162
74	14.2457	-0.0203074	0.0365539	0.392161	0.448027					216	28	s01	aldh	ai162
75	74.2775	-0.234615	0.262147	0.339543	0.591747					424	484	s01	aldh	ai162
76	248.507	0.54552	-0.915151	0.214586	0.747846					11	62	s01	aldh	ai162
77	63.8843	-0.0727061	0.0852203	0.293405	0.480845					46	140	s01	aldh	ai162
78	5.8929	0.0495485	-0.117497	0.363159	0.38456			51.1778	0.143118	98	130	s01	aldh	ai162
79	57.6825	-0.0835974	0.163705	0.322096	0.507889					12	28	s01	aldh	ai162
80	68.4711	-0.0387173	0.0483709	0.327632	0.551965	37.0308	0.0666978			127	2	s01	aldh	ai162
81	104.971	-0.173507	0.19818	0.280374	0.574686					104	138	s01	aldh	ai162
82	50.5284	0.0355799	-0.0425312	0.327999	0.493731	29.2013	0.0450533			94	30	s01	aldh	ai162
83	-11.1185	0.0597864	-0.0523202	0.464078	0.412479			20.4644	0.113205	223	16	s01	aldh	ai162
84	65.6306	-0.0400812	0.0563275	0.305083	0.50531					38	158	s01	aldh	ai162
85	40.2278	-0.0380727	0.0209078	0.423241	0.593501					140	63	s01	aldh	ai162
86	-9.08638	-0.00363115	-0.0124723	0.352908	0.320842					140	24	s01	aldh	ai162
87	216.904	-0.247417	0.37308	0.286199	0.906975					114	2	s01	aldh	ai162
88	56.7079	-0.0523797	0.0697149	0.376751	0.590399			53.4628	0.150941	149	15	s01	aldh	ai162
89	87.5646	-0.0855739	0.110743	0.29083	0.545495					22	92	s01	aldh	ai162
90	24.5522	-0.0391456	0.0652876	0.302944	0.377323					36	236	s01	aldh	ai162
91	47.8171	0.0262887	-0.0182706	0.320367	0.473557					270	48	s01	aldh	ai162
92	10.4688	-0.0481547	0.0415494	0.326055	0.360189			15.3567	0.0512159	230	4	s01	aldh	ai162
93	14.9441	0.00827783	0.00216475	0.322987	0.371254	4.63725	0.060929			35	34	s01	aldh	ai162
94	10.076	0.0898987	-0.0533727	0.356175	0.392064					498	496	s01	aldh	ai162
95	-39.335	-0.00628121	0.0265723	0.520695	0.315879					506	416	s01	aldh	ai162
96	28.3354	-0.0854649	0.130975	0.356684	0.457752					457	493	s01	aldh	ai162
97	47.6937	-0.0657276	0.0925319	0.33426	0.493681					77	10	s01	aldh	ai162
98	74.6389	-0.10578	0.12686	0.295709	0.516423			28.5964	0.147769	90	56	s01	aldh	ai162
99	-0.352164	0.0149003	0.0174061	0.409176	0.407735					54	476	s01	aldh	ai162
100	60.0784	-0.0407841	0.0693899	0.303404	0.485684					294	458	s01	aldh	ai162
101	102.85	-0.119326	0.194464	0.299278	0.607086					10	194	s01	aldh	ai162
102	48.997	-0.117648	0.156133	0.304769	0.454097			40.4583	0.112314	106	51	s01	aldh	ai162
103	10.1727	-0.0240507	0.0370798	0.329051	0.362524					100	32	s01	aldh	ai162
104	80.8358	-0.0936228	0.160909	0.298643	0.540053					244	18	s01	aldh	ai162
105	38.8776	-0.0612013	0.0873235	0.295097	0.409823					102	10	s01	aldh	ai162
106	54.1873	-0.0599872	0.100758	0.293142	0.451988					14	34	s01	aldh	ai162
107	43.1317	-0.0597001	0.0948778	0.309873	0.443526					206	52	s01	aldh	ai162
108	-3.43602	0.0290183	-0.0340461	0.336314	0.324758					83	9	s01	aldh	ai162
109	103.614	0.367856	-0.642581	0.304959	0.620939					34	28	s01	aldh	ai162
110	14.443	0.0110045	-0.0151491	0.3691	0.422409					205	47	s01	aldh	ai162
111	27.9024	-0.0700839	0.0953506	0.332963	0.425868	51.5138	0.0708107			52	33	s01	aldh	ai162
112	13.7156	-0.0293396	0.0624747	0.35822	0.407352					4	194	s01	aldh	ai162
113	58.41	0.0237354	-0.0605581	0.315972	0.500532	48.3551	0.0851487			84	30	s01	aldh	ai162
114	12.144	-0.0596194	0.0940791	0.320047	0.358913					94	8	s01	aldh	ai162
115	68.1544	-0.0785558	0.176318	0.341011	0.573424					5	63	s01	aldh	ai162
116	28.712	-0.0877673	0.131304	0.327544	0.421588	51.9843	0.0678587	26.0761	0.150164	160	48	s01	aldh	ai162
117	37.6503	-0.0235508	0.047502	0.324142	0.446182					156	18	s01	aldh	ai162
118	96.1791	-0.16054	0.235064	0.297717	0.584059					456	498	s01	aldh	ai162
119	-6.74446	0.00350897	0.0102728	0.370255	0.345283			9.34171	0.0482995	314	54	s01	aldh	ai162
120	61.2685	-0.0706059	0.125982	0.319342	0.514998					88	96	s01	aldh	ai162
121	48.7909	0.0156993	-0.0210905	0.310415	0.46187					290	398	s01	aldh	ai162
122	69.9331	-0.0669101	0.124078	0.303824	0.516297					16	24	s01	aldh	ai162
123	28.6441	-0.0294902	0.0667939	0.331816	0.426861					181	77	s01	aldh	ai162
124	-38.5042	-0.0440125	0.0431329	0.515021	0.316716					486	468	s01	aldh	ai162
125	30.152	0.0135851	0.0177147	0.329327	0.428626					138	65	s01	aldh	ai162
126	28.5368	-0.0425533	0.00668166	0.345604	0.444229					74	47	s01	aldh	ai162
127	13.5271	-0.0143685	0.0296453	0.341836	0.388077			16.6672	0.109381	156	62	s01	aldh	ai162
128	43.33	-0.0239797	0.007973	0.320039	0.458712	14.4158	0.0483097			67	507	s01	aldh	ai162
129	259.947	0.53053	-0.887339	0.216748	0.780177					8	68	s01	aldh	ai162
130	-11.4607	0.0826768	-0.052103	0.389772	0.345101			33.3345	0.059621	472	484	s01	aldh	ai162
131	6.73994	0.0363622	-0.0597431	0.365783	0.390437					210	39	s01	aldh	ai162
132	5.55859	0.013314	-0.011482	0.332765	0.351262	27.4203	0.0584042			258	10	s01	aldh	ai162
133	46.5939	-0.0626839	0.107273	0.301736	0.442326					78	76	s01	aldh	ai162
134	10.4882	-0.0052055	-0.0076725	0.397867	0.439596					2	336	s01	aldh	ai162
135	59.8613	-0.0123996	0.0269009	0.299913	0.479445					52	192	s01	aldh	ai162
136	76.075	-0.064215	0.0889147	0.363029	0.639203	51.9171	0.129458			30	42	s01	aldh	ai162
137	5.35101	-0.0789637	0.0853659	0.355646	0.374677					42	496	s01	aldh	ai162
138	47.7011	-0.0317585	0.0934046	0.335406	0.495398					18	98	s01	aldh	ai162
139	58.9642	-0.0626718	0.107132	0.296106	0.470703					68	112	s01	aldh	ai162
140	4.35374	0.178177	-0.282701	0.380155	0.396706					140	34	s01	aldh	ai162
141	36.7887	-0.0263671	0.0574195	0.309197	0.422946					304	416	s01	aldh	ai162
142	59.0291	-0.0564181	0.0832685	0.302108	0.48044					60	185	s01	aldh	ai162
143	33.6792	-0.0485001	0.0630837	0.319134	0.426616	26.6138	0.0256104			102	134	s01	aldh	ai162
144	8.56366	-0.0151382	0.0198547	0.374241	0.40629					214	10	s01	aldh	ai162
145	35.4188	-0.0367803	0.0545723	0.302211	0.409251					376	500	s01	aldh	ai162
146	58.7864	-0.0510747	0.0700866	0.298615	0.47416			50.7073	0.161525	38	100	s01	aldh	ai162
147	20.075	-0.0208346	0.0402983	0.309349	0.371451					306	428	s01	aldh	ai162
148	-18.0133	0.051159	-0.0370456	0.411563	0.337427					16	240	s01	aldh	ai162
149	21.0266	-0.0205517	0.0534974	0.314713	0.380887					366	456	s01	aldh	ai162
150	-18.0864	0.370491	-0.718813	0.640997	0.525064					502	508	s01	aldh	ai162
151	75.6685	-0.0515933	0.0889469	0.289144	0.507935					12	76	s01	aldh	ai162
152	27.5479	-0.0320919	0.0553533	0.310487	0.396019	11.7275	0.0768825			138	482	s01	aldh	ai162
153	48.242	-0.00266278	-0.00654556	0.308614	0.457495					72	150	s01	aldh	ai162
154	58.8426	-0.0912298	0.11175	0.32333	0.513586					104	38	s01	aldh	ai162
155	2.88416	0.0420575	-0.0502205	0.354719	0.364949			23.5895	0.0712866	98	123	s01	aldh	ai162
156	48.6077	-0.022271	0.0304439	0.328118	0.487608			22.3798	0.117341	72	42	s01	aldh	ai162
157	50.0104	-0.0299654	0.040458	0.303775	0.455693	10.8539	0.0456936			354	380	s01	aldh	ai162
158	26.1001	0.13066	-0.250726	0.316549	0.399168					36	108	s01	aldh	ai162
159	-4.63761	-0.00209006	-0.0302417	0.398853	0.380356			23.1527	0.0818012	118	66	s01	aldh	ai162
160	8.8859	-0.0720544	0.14107	0.457842	0.498525					28	2	s01	aldh	ai162
161	35.586	-0.0329829	0.0627878	0.305132	0.413716					368	490	s01	aldh	ai162
162	43.5518	-0.0711703	0.110674	0.318343	0.456987					168	20	s01	aldh	ai162
163	41.325	-0.0474281	0.0752443	0.301853	0.426593					36	164	s01	aldh	ai162
164	10.4862	0.00909685	0.0127456	0.343593	0.379622					52	390	s01	aldh	ai162
165	20.1027	-0.0226672	0.0540418	0.361964	0.434729					163	16	s01	aldh	ai162
166	54.1284	-0.106941	0.127621	0.311678	0.480385					264	44	s01	aldh	ai162
167	34.5813	-0.0549325	0.0889456	0.310663	0.418095					154	54	s01	aldh	ai162
168	56.4197	-0.0768953	0.111803	0.2978	0.465819					26	232	s01	aldh	ai162
169	38.0162	-0.0313606	0.0622792	0.305678	0.421885					414	18	s01	aldh	ai162
170	61.6575	-0.0621294	0.0700614	0.304996	0.493049	3.86438	0.0269907			114	44	s01	aldh	ai162
171	28.0115	0.0605467	-0.0672076	0.329882	0.422287	27.2523	0.0634057			390	508	s01	aldh	ai162
172	46.1834	-0.0610727	0.112714	0.349058	0.510265					28	64	s01	aldh	ai162
173	35.4215	-0.140098	0.189471	0.315765	0.427613					76	2	s01	aldh	ai162
174	54.7163	-0.0589918	0.111201	0.312604	0.483649	30.3102	0.0668191	54.2693	0.185138	77	44	s01	aldh	ai162
175	71.216	-0.176611	0.257699	0.303202	0.519131	16.9361	0.0735616			3	57	s01	aldh	ai162
176	24.2199	-0.0460569	0.0671784	0.300387	0.37314					36	148	s01	aldh	ai162
177	33.7585	-0.0614641	0.0969008	0.304481	0.407269	6.58624	0.0391756			398	498	s01	aldh	ai162
178	-0.231543	0.0260843	-0.0287235	0.329232	0.328469					100	88	s01	aldh	ai162
179	8.3866	-0.0108029	0.0134255	0.320132	0.34698			13.3069	0.0286348	38	32	s01	aldh	ai162
180	42.5168	0.00278966	0.00205154	0.307359	0.438039	12.3324	0.0541431			14	46	s01	aldh	ai162
181	5.03274	-0.0866655	-0.085206	0.299603	0.314681	46.843	0.0632517			66	480	s01	aldh	ai162
182	19.9684	-0.00764179	0.0105787	0.312168	0.374503					370	484	s01	aldh	ai162
183	50.3553	-0.0454716	0.0655546	0.317578	0.477496			22.6822	0.120563	69	44	s01	aldh	ai162
184	34.5044	-0.0284198	0.0472034	0.355774	0.478531					84	162	s01	aldh	ai162
185	18.6291	0.0250504	-0.00665026	0.325367	0.38598					422	434	s01	aldh	ai162
186	29.9752	-0.0728022	0.10685	0.332999	0.432816					166	17	s01	aldh	ai162
187	35.7766	-0.0484986	0.0717414	0.304401	0.413305			56.5543	0.114032	13	121	s01	aldh	ai162
188	28.5575	-0.0901043	0.0941177	0.331649	0.42636					138	48	s01	aldh	ai162
189	33.1018	-0.0426137	0.0752823	0.297424	0.395876					236	452	s01	aldh	ai162
190	-29.1819	0.0629612	-0.0799889	0.462676	0.327658					124	28	s01	aldh	ai162
191	44.117	-0.0314898	0.0588833	0.319322	0.460198					218	50	s01	aldh	ai162
192	22.7921	-0.0193278	0.0374052	0.316238	0.388316					364	462	s01	aldh	ai162
193	33.0295	0.0784417	-0.0962403	0.321931	0.428263	13.2397	0.0276867			69	497	s01	aldh	ai162
194	41.7236	-0.0253163	0.0523729	0.340135	0.482052					12	12	s01	aldh	ai162
195	28.3767	0.0494293	-0.0466539	0.327216	0.42007	11.5931	0.0622939			29	141	s01	aldh	ai162
196	50.1127	-0.00133711	0.0221558	0.308849	0.463622			52.3875	0.140722	56	24	s01	aldh	ai162
197	20.8721	-0.0394127	0.0560595	0.31995	0.38673					180	6	s01	aldh	ai162
198	37.6643	0.0868475	-0.2026	0.401195	0.552302					140	56	s01	aldh	ai162
199	48.9319	-0.00245291	0.0241283	0.312653	0.46564					288	502	s01	aldh	ai162
200	20.5985	-0.00598774	0.0194848	0.310526	0.374489					312	432	s01	aldh	ai162
201	20.2641	-0.0376295	0.0594458	0.311662	0.374817					140	20	s01	aldh	ai162
202	23.3616	-0.0195426	0.0353024	0.313817	0.38713	7.29191	0.0371763			54	19	s01	aldh	ai162
203	32.789	-0.0348205	0.0635526	0.298508	0.396386					48	228	s01	aldh	ai162
204	12.4498	-0.0395486	0.064173	0.314733	0.353917					476	402	s01	aldh	ai162
205	46.0849	-0.103226	0.176017	0.343815	0.502261	27.7563	0.0918986			68	2	s01	aldh	ai162
206	42.4565	-0.0435929	0.0796275	0.317309	0.452028					194	54	s01	aldh	ai162
207	-25.8732	0.0469678	-0.0342164	0.446828	0.33122			11.0555	0.0404451	432	496	s01	aldh	ai162
208	32.8464	0.0434776	-0.0338273	0.320042	0.425164	24.8664	0.0338619			490	378	s01	aldh	ai162
209	45.017	-0.0321995	0.0691631	0.30728	0.445608					104	490	s01	aldh	ai162
210	38.899	-0.0391829	0.0812601	0.308583	0.428619					74	98	s01	aldh	ai162
211	4.87395	0.0134002	-0.0100134	0.353564	0.370797					54	486	s01	aldh	ai162
212	-14.6335	0.0328798	-0.0431834	0.377728	0.322453					172	502	s01	aldh	ai162
213	-14.4248	0.0524487	-0.0714572	0.371854	0.318215	14.0126	0.0606448			254	14	s01	aldh	ai162
214	33.562	-0.0181344	0.0239496	0.296576	0.396113					18	64	s01	aldh	ai162
215	28.047	-0.0249188	0.0496506	0.318637	0.408005	17.0033	0.0253311			20	172	s01	aldh	ai162
216	46.4477	0.011557	0.0182792	0.321041	0.470157					70	54	s01	aldh	ai162
217	10.5269	-0.0316791	0.0267377	0.326294	0.360643					70	484	s01	aldh	ai162
218	208.254	0.100898	-0.242579	0.296912	0.915245					10	116	s01	aldh	ai162
219	-16.469	0.0182738	0.00582252	0.403809	0.337306					458	392	s01	aldh	ai162
220	6.25652	0.202127	-0.351054	0.378994	0.402705					161	24	s01	aldh	ai162
221	13.3042	0.137326	-0.187806	0.374727	0.424581					79	14	s01	aldh	ai162
222	-23.3899	-0.0847638	0.126526	0.515106	0.394623					497	510	s01	aldh	ai162
223	38.7609	-0.0106792	0.0256384	0.308423	0.42797					180	102	s01	aldh	ai162
224	40.055	-0.0113094	0.0265201	0.309201	0.433051					198	132	s01	aldh	ai162
225	37.7456	-0.00997876	0.0353875	0.310091	0.427136					127	162	s01	aldh	ai162
226	33.6665	-0.024432	0.0329769	0.311663	0.416589					18	232	s01	aldh	ai162
227	23.6813	-0.0457711	0.0611805	0.302304	0.373894					94	130	s01	aldh	ai162
228	0.414369	-0.0263576	0.042934	0.353872	0.355338					26	274	s01	aldh	ai162
229	24.718	-0.0582831	0.113178	0.362695	0.452346					16	16	s01	aldh	ai162
230	43.0764	-0.0309147	0.0569673	0.325829	0.466184					44	84	s01	aldh	ai162
231	33.1307	-0.0351944	0.0569973	0.304541	0.405438					56	236	s01	aldh	ai162
232	48.8038	-0.0175368	0.0295028	0.30821	0.458629	16.6672	0.0325613			14	140	s01	aldh	ai162
233	-14.2262	-0.227143	0.311381	0.397282	0.340764					498	454	s01	aldh	ai162
234	47.5951	-0.0146704	0.0327938	0.342012	0.504792					4	110	s01	aldh	ai162
235	14.7724	0.0283674	-0.00266649	0.332354	0.38145					60	506	s01	aldh	ai162
236	27.5985	0.033081	-0.0273487	0.319542	0.407731					18	184	s01	aldh	ai162
237	9.3107	0.00242694	-0.00471902	0.315144	0.344487			43.449	0.0828874	60	486	s01	aldh	ai162
238	42.6878	0.0188958	-0.0201258	0.312706	0.446194	7.02309	0.0311628	50.3041	0.130359	14	86	s01	aldh	ai162
239	46.5661	-0.0455708	0.0916378	0.311892	0.457127					53	28	s01	aldh	ai162
240	10.0749	-0.0327876	0.0345349	0.302474	0.332947					412	480	s01	aldh	ai162
241	-1.96404	-0.0163174	-0.0116668	0.350717	0.343828					24	460	s01	aldh	ai162
242	25.1751	-0.00178035	-0.00210164	0.32965	0.412639					86	100	s01	aldh	ai162
243	10.9758	-0.0588818	0.0179537	0.35766	0.396916					24	400	s01	aldh	ai162
244	11.4826	-0.0681657	0.118343	0.346783	0.386603					19	491	s01	aldh	ai162
245	58.4935	-0.049572	0.0854645	0.300765	0.476693					74	462	s01	aldh	ai162
246	39.4606	-0.043401	0.0761805	0.302461	0.421813					394	52	s01	aldh	ai162
247	-25.5595	0.0389543	-0.0326173	0.423731	0.315427					104	430	s01	aldh	ai162
248	25.151	-0.0202697	0.028766	0.315105	0.394358					26	388	s01	aldh	ai162
249	25.7018	0.0213798	-0.0120046	0.32825	0.412617	34.477	0.0611176			265	33	s01	aldh	ai162
250	17.841	0.0625027	-0.0798022	0.327654	0.386111	14.4494	0.0280087			400	12	s01	aldh	ai162
251	20.4377	-0.0371299	0.0574234	0.314401	0.378657			49.4976	0.0719501	80	492	s01	aldh	ai162
252	-11.7056	0.221315	-0.31188	0.543957	0.480284					172	2	s01	aldh	ai162
253	23.3991	-0.0537717	0.0844368	0.356228	0.439582					4	400	s01	aldh	ai162
254	33.0312	-0.013868	0.0411698	0.316304	0.420783					73	404	s01	aldh	ai162
255	9.03257	0.132725	-0.110216	0.354858	0.386911					55	507	s01	aldh	ai162
256	20.8177	-0.0127565	0.0160227	0.315131	0.380734					130	128	s01	aldh	ai162
257	20.2064	-0.0147503	0.0310736	0.318122	0.382404					307	510	s01	aldh	ai162
258	-37.3687	0.165442	-0.187727	0.469087	0.293796					444	474	s01	aldh	ai162
259	85.0379	-0.0739318	0.125214	0.293495	0.543076					76	90	s01	aldh	ai162
260	-12.6075	0.102076	-0.152217	0.4014	0.350794					9	95	s01	aldh	ai162
261	15.2739	0.00614328	0.00512896	0.33614	0.387482					14	232	s01	aldh	ai162
262	16.9052	0.0256582	-0.0236953	0.315477	0.368808					314	488	s01	aldh	ai162
263	12.7144	0.105125	-0.0719699	0.337157	0.380024					48	54	s01	aldh	ai162
264	41.0373	-0.144166	0.223345	0.324302	0.457387					457	490	s01	aldh	ai162
265	23.9773	-0.0166945	0.0274704	0.309444	0.38364					308	54	s01	aldh	ai162
266	-16.1793	0.038028	-0.0431803	0.37641	0.315509					328	16	s01	aldh	ai162
267	44.7182	-0.0600832	0.106349	0.309323	0.447647					200	9	s01	aldh	ai162
268	18.4667	-0.0326772	0.0522946	0.309736	0.366934					113	494	s01	aldh	ai162
269	27.2935	-0.0245891	0.0430944	0.313719	0.399344					398	502	s01	aldh	ai162
270	19.3715	-0.0255645	0.0390983	0.306928	0.366384					252	420	s01	aldh	ai162
271	228.822	0.531167	-0.882411	0.229594	0.754957					4	70	s01	aldh	ai162
272	-50.6099	0.518528	-0.542485	0.595375	0.294056			48.8928	0.127041	507	502	s01	aldh	ai162
273	33.9717	-0.0133401	0.0283388	0.306555	0.410697					244	166	s01	aldh	ai162
274	14.6009	-0.0406697	0.0567691	0.306521	0.351275					22	72	s01	aldh	ai162
275	18.7498	-0.0244744	0.0518579	0.311061	0.369384					288	390	s01	aldh	ai162
276	8.5527	-0.024204	0.0301786	0.309612	0.336092					120	454	s01	aldh	ai162
277	10.2082	-0.00578671	0.00410478	0.315203	0.347379			10.585	0.0656369	28	33	s01	aldh	ai162
278	12.9001	0.0947771	-0.131265	0.330945	0.373637	34.8802	0.0636803			252	80	s01	aldh	ai162
279	3.81023	-0.0256909	0.0201582	0.322993	0.3353					120	72	s01	aldh	ai162
280	0.114318	-0.00735759	0.00866364	0.388067	0.388511					2	100	s01	aldh	ai162
281	25.4586	-0.00842899	0.0227272	0.312415	0.391952					418	458	s01	aldh	ai162
282	39.3927	-0.12673	0.197652	0.291705	0.406616					460	84	s01	aldh	ai162
283	-4.23076	0.00354338	-0.00159614	0.331419	0.317398					150	72	s01	aldh	ai162
284	14.3676	0.02637	-0.0323181	0.319464	0.365364					378	468	s01	aldh	ai162
285	12.7104	-0.0256754	0.035235	0.332657	0.374939	36.7956	0.0627576			140	4	s01	aldh	ai162
286	35.0779	-0.0533549	0.080215	0.305582	0.412773					118	138	s01	aldh	ai162
287	31.3971	-0.0603256	0.0934336	0.299533	0.393577					304	410	s01	aldh	ai162
288	38.1368	-0.0636257	0.0940471	0.31732	0.438336					43	24	s01	aldh	ai162
289	9.06944	-0.000714589	0.0149562	0.318834	0.34775	17.4065	0.0659612			392	454	s01	aldh	ai162
290	17.1852	-0.0157632	0.0177534	0.313743	0.36766					364	484	s01	aldh	ai162
291	86.1626	0.0369737	-0.109305	0.321444	0.598409					508	482	s01	aldh	ai162
292	22.4899	0.0027061	0.00937226	0.317053	0.388358					22	148	s01	aldh	ai162
293	16.1256	-0.0417232	0.0604647	0.307868	0.357514					100	478	s01	aldh	ai162
294	-5.91341	0.0290891	-0.0556734	0.352781	0.331919			9.61054	0.0481842	318	434	s01	aldh	ai162
295	23.9233	-0.010023	0.0411251	0.318349	0.394509	33.7713	0.0663554			302	426	s01	aldh	ai162
296	28.2939	-0.03112	0.0609104	0.30682	0.393632					310	404	s01	aldh	ai162
297	15.1149	-0.0279308	0.0483884	0.31766	0.365674					30	238	s01	aldh	ai162
298	17.2469	-0.0359245	0.0542151	0.30691	0.359842					370	322	s01	aldh	ai162
299	30.6979	-0.00485929	0.0157258	0.312679	0.408664					294	480	s01	aldh	ai162
300	34.0127	-0.0301623	0.0423149	0.307562	0.412172					48	112	s01	aldh	ai162
301	-6.41231	-0.00922463	0.0075749	0.37995	0.355586					158	31	s01	aldh	ai162
302	18.465	-0.023253	0.0376567	0.330285	0.391272					292	40	s01	aldh	ai162
303	16.6022	-0.0871763	0.117276	0.315413	0.367778	23.9927	0.0617954	16.9361	0.0571307	98	468	s01	aldh	ai162
304	-6.71934	-0.321211	0.309574	0.347775	0.324407					38	504	s01	aldh	ai162
305	28.8497	-0.0334989	0.0741953	0.310731	0.400376			47.8175	0.122037	124	474	s01	aldh	ai162
306	6.36901	-0.0105408	0.0157232	0.366242	0.389568	19.8595	0.0710626	17.1713	0.0748003	162	20	s01	aldh	ai162
307	20.8946	-0.0141662	0.0395639	0.313378	0.378857	4.50284	0.0637268			450	442	s01	aldh	ai162
308	-12.11	0.00781782	0.000180243	0.365945	0.321629					42	408	s01	aldh	ai162
309	-1.20032	0.087594	-0.0830183	0.356896	0.352613	40.3239	0.0846441	56.3527	0.105555	216	30	s01	aldh	ai162
310	31.3958	0.025283	-0.0147456	0.311912	0.409839	12.4668	0.0519484			240	22	s01	aldh	ai162
311	6.82773	0.0168961	0.00132144	0.344857	0.368403					64	46	s01	aldh	ai162
312	13.72	-0.00204074	0.0141444	0.317772	0.36137	21.2373	0.0424224			315	60	s01	aldh	ai162
313	31.72	-0.0606113	0.120675	0.31294	0.412205					34	138	s01	aldh	ai162
314	38.1602	-0.198731	0.293106	0.305916	0.422654			52.5555	0.103814	37	7	s01	aldh	ai162
315	15.0532	-0.0107285	0.0143716	0.318483	0.366425			50.4049	0.0818326	102	122	s01	aldh	ai162
316	24.0967	-0.0555572	0.094698	0.333661	0.414062					465	501	s01	aldh	ai162
317	8.4049	-0.0174507	0.0205431	0.310073	0.336135			5.57814	0.0421247	22	250	s01	aldh	ai162
318	-2.86166	0.0117365	-0.0187904	0.328569	0.319167					104	47	s01	aldh	ai162
319	122.807	0.393778	-0.658134	0.302927	0.674941					32	82	s01	aldh	ai162
320	42.483	-0.0111962	0.0322489	0.311772	0.444222					62	30	s01	aldh	ai162
321	23.7624	-0.00791489	0.00719145	0.30363	0.37578					26	36	s01	aldh	ai162
322	9.49575	0.00853651	0.00523885	0.353621	0.3872			19.9267	0.114473	490	386	s01	aldh	ai162
323	32.4148	-0.0316173	0.0122202	0.309807	0.410231					32	54	s01	aldh	ai162
324	9.60625	-0.0127973	0.0121249	0.315614	0.345933					87	489	s01	aldh	ai162
325	9.61478	-0.00925859	0.030276	0.328088	0.359633					417	498	s01	aldh	ai162
326	26.0424	-0.0382686	0.0572092	0.313646	0.395326					262	483	s01	aldh	ai162
327	20.3186	-0.0238002	0.0410544	0.318364	0.383051					338	442	s01	aldh	ai162
328	14.1317	-0.0856772	0.130954	0.314993	0.359507					82	4	s01	aldh	ai162
329	9.30449	0.00351222	-0.0154311	0.319864	0.349626	30.9486	0.0385127			378	442	s01	aldh	ai162
330	27.4326	-0.0384063	0.0609887	0.30773	0.392149					398	400	s01	aldh	ai162
331	-4.7928	0.00277726	-0.00591067	0.341751	0.325372			9.14009	0.0493614	92	370	s01	aldh	ai162
332	28.772	-0.0333254	0.0652673	0.307871	0.396451					146	470	s01	aldh	ai162
333	12.1548	0.0740739	-0.0846331	0.327742	0.367579	16.264	0.0509183			284	108	s01	aldh	ai162
334	13.7038	-0.0195677	0.0404558	0.310325	0.352851					410	20	s01	aldh	ai162
335	27.0588	-0.0625318	0.0954757	0.301418	0.382978			49.1952	0.118661	12	312	s01	aldh	ai162
336	24.1376	-0.055572	0.0781734	0.308467	0.382924					330	88	s01	aldh	ai162
337	26.0071	-0.0271868	0.052034	0.318279	0.401055	17.0369	0.0532107			152	34	s01	aldh	ai162
338	-5.08968	0.0418778	-0.0424961	0.345223	0.327652					259	16	s01	aldh	ai162
339	226.065	0.444254	-0.756805	0.249756	0.814367					6	34	s01	aldh	ai162
340	49.7078	-0.0901931	0.136631	0.291332	0.436147	10.4842	0.0443936			22	82	s01	aldh	ai162
341	-5.86982	0.0247357	-0.0231224	0.351289	0.330669					380	480	s01	aldh	ai162
342	18.5722	-0.00780096	0.0303661	0.31535	0.373918					270	20	s01	aldh	ai162
343	-10.2496	0.0555115	-0.0597488	0.356966	0.320379			30.5454	0.0650621	56	412	s01	aldh	ai162
344	15.2565	-0.001455	0.0127597	0.316102	0.364327			50.5393	0.0899957	344	388	s01	aldh	ai162
345	-0.945357	0.0173602	-0.0455484	0.321252	0.318215					466	398	s01	aldh	ai162
346	22.8914	-0.0324873	0.0624812	0.317067	0.389648					476	390	s01	aldh	ai162
347	25.8576	-0.011959	0.0311275	0.319919	0.402642					419	484	s01	aldh	ai162
348	35.9696	-0.0770207	0.117061	0.294405	0.400302					326	410	s01	aldh	ai162
349	11.5338	0.00117723	0.00420012	0.315471	0.351857					306	58	s01	aldh	ai162
350	13.8702	-0.02335	0.0311934	0.31436	0.357963					48	400	s01	aldh	ai162
351	27.1512	-0.0576773	0.0808987	0.311406	0.395956					10	114	s01	aldh	ai162
352	27.4313	-0.0412885	0.0598461	0.308604	0.393258					490	88	s01	aldh	ai162
353	20.1816	-0.0183321	0.0325826	0.309418	0.371864					397	456	s01	aldh	ai162
354	-4.28877	-0.0101353	0.00384891	0.32458	0.310659					148	49	s01	aldh	ai162
355	29.3179	-0.0324603	0.0591061	0.299666	0.387521					228	436	s01	aldh	ai162
356	15.3336	-0.0242335	0.0279357	0.31285	0.360821					88	62	s01	aldh	ai162
357	23.8456	-0.0250796	0.0474507	0.315568	0.390817	8.73685	0.0416791			20	240	s01	aldh	ai162
358	10.2704	-0.057698	0.0672152	0.316433	0.348932					177	39	s01	aldh	ai162
359	2.56946	0.183693	-0.346502	0.408012	0.418496					158	10	s01	aldh	ai162
360	24.0372	-0.0539154	0.102831	0.303725	0.376732					192	480	s01	aldh	ai162
361	42.4271	-0.0227355	0.0551034	0.308643	0.439592	5.88057	0.048451			144	234	s01	aldh	ai162
362	21.2916	-0.0301375	0.051168	0.304713	0.369591					352	68	s01	aldh	ai162
363	32.0558	-0.0329256	0.0396276	0.305716	0.403715					290	448	s01	aldh	ai162
364	109.566	0.113951	-0.127071	0.313353	0.65668					23	124	s01	aldh	ai162
365	-15.1671	0.102522	-0.130679	0.377639	0.320362			28.966	0.0400395	484	464	s01	aldh	ai162
366	16.9081	0.0927434	-0.122056	0.331452	0.387494					8	102	s01	aldh	ai162
367	20.0797	-0.0366866	0.0567137	0.307679	0.36946					172	38	s01	aldh	ai162
368	34.5185	-0.0198958	0.0498268	0.305178	0.410521	14.8863	0.0413267			44	12	s01	aldh	ai162
369	13.6272	0.00778414	0.0129787	0.333718	0.379195					479	402	s01	aldh	ai162
370	16.2048	0.00391764	-0.000579805	0.314844	0.365864					132	218	s01	aldh	ai162
371	-19.6726	0.126624	-0.158183	0.3877	0.311429					142	72	s01	aldh	ai162
372	63.4409	-0.0730739	0.113922	0.305087	0.498637					34	88	s01	aldh	ai162
373	-38.7529	0.341005	-0.342733	0.559268	0.342535					484	508	s01	aldh	ai162
374	-1.79967	-0.00367398	-0.0190995	0.322423	0.316621					164	508	s01	aldh	ai162
375	-22.9454	0.090102	-0.0788912	0.402463	0.310117					260	22	s01	aldh	ai162
376	28.892	-0.0207455	0.039466	0.306311	0.394811	18.0114	0.059171			226	30	s01	aldh	ai162
377	20.8291	-0.0050012	0.0142201	0.313968	0.379364					182	136	s01	aldh	ai162
378	27.1553	-0.0245067	0.0473641	0.307227	0.390656					342	406	s01	aldh	ai162
379	8.41728	-0.0270822	0.0419237	0.316967	0.343647	8.70325	0.0539899			12	196	s01	aldh	ai162
380	7.08921	-0.00709347	-0.000491244	0.314393	0.336682			34.981	0.0357938	99	434	s01	aldh	ai162
381	26.8477	-0.0376742	0.0717673	0.311195	0.394744					390	390	s01	aldh	ai162
382	21.8142	-0.0199553	0.015442	0.336697	0.410144					106	12	s01	aldh	ai162
383	17.5199	0.0119285	-0.000482255	0.322856	0.37942					10	236	s01	aldh	ai162
384	25.923	-0.00122144	0.0182422	0.312129	0.393042	3.66276	0.0568196			394	506	s01	aldh	ai162
385	20.3812	-0.0024329	0.0277001	0.319851	0.38504					422	509	s01	aldh	ai162
386	-4.73171	0.00269768	-0.0030173	0.351079	0.334467					148	4	s01	aldh	ai162
387	18.0184	-0.00867025	0.0218307	0.312756	0.36911					27	168	s01	aldh	ai162
388	9.52435	-0.0174043	0.0312872	0.334005	0.365817					428	500	s01	aldh	ai162
389	16.8126	-0.0201386	0.0359418	0.306144	0.357615					142	472	s01	aldh	ai162
390	12.6206	-9.38e-05	0.00828085	0.321939	0.36257					352	60	s01	aldh	ai162
391	6.18896	-0.00314208	0.0216956	0.325027	0.345143	14.1806	0.0389333	7.72875	0.0265378	362	456	s01	aldh	ai162
392	25.8261	0.159818	-0.223529	0.348898	0.439005					38	45	s01	aldh	ai162
393	19.2851	-0.00776605	0.0381038	0.320493	0.3823	17.0705	0.0565797			40	16	s01	aldh	ai162
394	19.464	-0.0833384	0.0255659	0.310007	0.370346					460	504	s01	aldh	ai162
395	-1.08265	0.0505055	-0.0454374	0.355713	0.351862	51.3794	0.0493258			223	48	s01	aldh	ai162
396	21.5794	-0.0477897	0.0709656	0.315482	0.383561					26	59	s01	aldh	ai162
397	17.3109	-0.0281448	0.0326553	0.311502	0.365426					30	172	s01	aldh	ai162
398	31.3954	-0.06921	0.1124	0.304863	0.400576					388	14	s01	aldh	ai162
399	18.3336	0.0637842	-0.152908	0.320612	0.379392	42.9114	0.0611921			316	402	s01	aldh	ai162
400	10.3846	-0.0203892	0.0380996	0.314336	0.346979					312	438	s01	aldh	ai162
401	4.6635	-0.00391668	0.0160223	0.339091	0.354904			33.1664	0.085952	20	178	s01	aldh	ai162
402	27.7706	-0.0361288	0.0497382	0.305196	0.389951					396	446	s01	aldh	ai162
403	33.0023	0.0149167	0.00375714	0.317757	0.422625			26.3786	0.112177	60	106	s01	aldh	ai162
404	26.4006	-0.0438651	-0.0467077	0.366838	0.463686					128	468	s01	aldh	ai162
405	0.0761501	0.0546147	-0.0652404	0.349223	0.349489					113	179	s01	aldh	ai162
406	26.7919	-0.0329899	0.0575888	0.308173	0.390739					334	380	s01	aldh	ai162
407	21.4989	-0.0114228	0.012356	0.313333	0.380696			29.8397	0.0793089	446	461	s01	aldh	ai162
408	7.82705	-0.0198251	0.0374692	0.330504	0.356373	20.666	0.0461917	12.2316	0.0635841	54	502	s01	aldh	ai162
409	17.531	0.00684463	-0.00588885	0.313269	0.368188					312	414	s01	aldh	ai162
410	9.57444	-0.00736992	0.0213657	0.30953	0.339166					230	446	s01	aldh	ai162
411	21.1101	-0.01533	0.0284705	0.326066	0.394899			17.2721	0.0800147	4	164	s01	aldh	ai162
412	13.3134	-0.0123852	0.0225647	0.313563	0.355309					399	369	s01	aldh	ai162
413	4.62704	-0.0114445	0.0294119	0.320148	0.334961					428	488	s01	aldh	ai162
414	24.0832	-0.0333197	0.060889	0.308682	0.383022					32	158	s01	aldh	ai162
415	29.2701	-0.0239099	0.0402125	0.306529	0.39625			30.4782	0.119062	350	416	s01	aldh	ai162
416	10.6621	-0.0144741	0.0215319	0.314801	0.348365					122	460	s01	aldh	ai162
417	6.57296	-0.0523871	0.0608989	0.317956	0.338855					110	30	s01	aldh	ai162
418	29.9584	-0.0830116	0.109036	0.306899	0.398842			40.3911	0.122217	124	42	s01	aldh	ai162
419	28.7888	-0.0950212	0.111022	0.317374	0.408742	12.2316	0.0507074	28.63	0.117549	66	28	s01	aldh	ai162
420	15.2226	0.0278306	-0.0198705	0.317605	0.365953					348	474	s01	aldh	ai162
421	-13.9366	0.0174052	-0.013305	0.39909	0.34347	52.4211	0.127478			162	56	s01	aldh	ai162
422	8.00382	0.0226437	-0.0128489	0.323128	0.348991					378	320	s01	aldh	ai162
423	15.9102	-0.028675	0.040567	0.311966	0.3616					380	486	s01	aldh	ai162
424	10.7192	-0.0413454	0.0319754	0.310478	0.343759					104	474	s01	aldh	ai162
425	2.79729	-0.0294969	0.0546955	0.342333	0.351909					426	506	s01	aldh	ai162
426	11.8477	-0.0107781	0.0024019	0.318773	0.356541					58	152	s01	aldh	ai162
427	23.5754	-0.00712293	0.000195986	0.314463	0.388599					28	184	s01	aldh	ai162
428	20.204	-0.0304652	0.0529213	0.319811	0.384426					102	62	s01	aldh	ai162
429	23.2903	-0.0460279	0.079097	0.31159	0.384161	3.62915	0.0409444			503	407	s01	aldh	ai162
430	-52.4315	0.389791	-0.447173	0.55654	0.264738					506	508	s01	aldh	ai162
431	25.0822	-0.045626	0.0851578	0.311582	0.389733	4.20041	0.0429616			68	102	s01	aldh	ai162
432	25.7818	-0.0386884	0.0585217	0.311361	0.391636					20	220	s01	aldh	ai162
433	-0.0448913	0.0167864	-0.00456697	0.348473	0.348316					446	2	s01	aldh	ai162
434	26.8248	-0.0227873	0.0252712	0.306938	0.389274					58	33	s01	aldh	ai162
435	20.5514	-0.00778807	0.0217169	0.312348	0.37654					406	4	s01	aldh	ai162
436	31.9554	-0.0518491	0.0813692	0.310546	0.409782	7.79596	0.0498949	25.3369	0.120093	408	490	s01	aldh	ai162
437	17.0487	-0.0171618	0.030608	0.311684	0.364823					336	480	s01	aldh	ai162
438	44.3759	-0.0696907	0.130677	0.314271	0.453731	22.8166	0.0653869			48	17	s01	aldh	ai162
439	16.971	-0.0311309	0.0378816	0.310964	0.363738	29.1004	0.0490118	19.6243	0.0687047	20	80	s01	aldh	ai162
440	26.6109	-0.058412	0.0935854	0.298557	0.378005					28	100	s01	aldh	ai162
441	70.4686	-0.152378	0.213981	0.327736	0.558686					2	18	s01	aldh	ai162
442	33.4464	-0.0765463	0.102915	0.299057	0.399081					30	76	s01	aldh	ai162
443	9.82122	-0.00672892	0.0202671	0.319004	0.350334					346	436	s01	aldh	ai162
444	16.0618	0.00425342	-0.00116163	0.315477	0.366149					194	105	s01	aldh	ai162
445	5.02088	0.0453745	-0.00655382	0.366165	0.38455					8	250	s01	aldh	ai162
446	19.0241	-0.040552	0.0574982	0.310856	0.369993					350	50	s01	aldh	ai162
447	10.7882	0.00959279	-0.00931606	0.31659	0.350744			38.2069	0.0728488	292	466	s01	aldh	ai162
448	9.98021	-0.0561321	0.0739417	0.320807	0.352824	17.0033	0.0377731			180	30	s01	aldh	ai162
449	5.76021	0.0261855	-0.0404475	0.314317	0.332422					134	462	s01	aldh	ai162
450	23.5393	-0.0153113	0.021888	0.298915	0.369278					275	472	s01	aldh	ai162
451	37.9053	-0.0901852	0.146767	0.316501	0.436472					8	46	s01	aldh	ai162
452	7.52412	-0.0342673	0.0325033	0.314426	0.338083					150	54	s01	aldh	ai162
453	-4.09027	0.035033	-0.0497851	0.342135	0.328141					156	36	s01	aldh	ai162
454	29.608	-0.0487258	0.0871383	0.311883	0.404226					196	60	s01	aldh	ai162
455	15.9287	-0.0505458	0.0840478	0.310051	0.359438					378	284	s01	aldh	ai162
456	23.3052	-0.00871447	0.0214201	0.311873	0.384556					176	146	s01	aldh	ai162
457	14.9305	-0.209701	0.209634	0.341398	0.39237					36	498	s01	aldh	ai162
458	4.1547	-0.0177889	0.00229691	0.333544	0.347402			14.6846	0.028765	63	503	s01	aldh	ai162
459	16.0528	-0.0348556	0.0391193	0.311583	0.3616	6.25021	0.0340418			30	340	s01	aldh	ai162
460	29.2448	-0.0307616	0.0665401	0.304043	0.39296					28	72	s01	aldh	ai162
461	26.7418	-0.0399768	0.0484316	0.315982	0.400481	11.5595	0.0500463			89	100	s01	aldh	ai162
462	-31.1928	0.182053	-0.186115	0.470338	0.323627					494	500	s01	aldh	ai162
463	7.61232	-0.0117365	0.0344304	0.336568	0.362189	51.7827	0.0596168			272	2	s01	aldh	ai162
464	23.1519	-0.0646929	0.0637643	0.303199	0.373396					48	28	s01	aldh	ai162
465	29.4391	-0.0883569	0.134543	0.314403	0.40696					202	58	s01	aldh	ai162
466	26.3057	-0.146369	0.238147	0.320131	0.404343					500	468	s01	aldh	ai162
467	19.0821	-0.0284666	0.0524834	0.304624	0.362752					280	448	s01	aldh	ai162
468	18.7851	-0.0368816	0.0392727	0.317762	0.377454	12.7692	0.0255823			230	47	s01	aldh	ai162
469	15.976	0.0060761	-0.00569607	0.31607	0.366565					312	446	s01	aldh	ai162
470	12.8221	-0.0175231	0.0297884	0.304775	0.343853					271	450	s01	aldh	ai162
471	13.3343	0.0032803	-0.0115458	0.31757	0.359916					368	476	s01	aldh	ai162
472	17.7527	0.000897955	0.0229169	0.319971	0.376774					417	433	s01	aldh	ai162
473	28.1715	-0.0459252	0.0621652	0.306368	0.392677	8.50163	0.0656132			412	502	s01	aldh	ai162
474	20.7568	-0.058027	0.0789851	0.306469	0.370083					402	502	s01	aldh	ai162
475	4.76769	-0.0294296	0.053066	0.320627	0.335914					152	66	s01	aldh	ai162
476	16.4095	-0.0150468	0.036527	0.313156	0.364543					252	426	s01	aldh	ai162
477	10.5056	-0.0293162	0.0264178	0.311392	0.344106					6	340	s01	aldh	ai162
478	21.5542	-0.0339225	0.0649767	0.31436	0.382118					468	384	s01	aldh	ai162
479	17.748	-0.1139	0.12938	0.31567	0.371695			45.8349	0.062493	74	478	s01	aldh	ai162
480	4.65285	0.0277938	-0.0341065	0.321879	0.336856					298	50	s01	aldh	ai162
481	-1.37685	-0.0156428	0.0307203	0.329032	0.324501					152	94	s01	aldh	ai162
482	9.01662	-0.0291905	0.041708	0.312588	0.340773					26	158	s01	aldh	ai162
483	16.9961	-0.0351816	0.0356431	0.315535	0.369164			35.0818	0.113032	100	450	s01	aldh	ai162
484	0.600417	0.0253457	-0.021305	0.328582	0.330555	7.69515	0.0613762			51	130	s01	aldh	ai162
485	17.7531	0.0234772	-0.0148349	0.330367	0.389018					60	40	s01	aldh	ai162
486	15.2003	0.0126283	-0.0109511	0.312614	0.360132					164	176	s01	aldh	ai162
487	12.845	-0.0167137	0.0236063	0.30966	0.349436					330	390	s01	aldh	ai162
488	-6.00452	0.00545866	0.00466388	0.343186	0.32258					384	498	s01	aldh	ai162
489	186.777	0.26496	-0.433511	0.284086	0.814693	49.8001	0.0783331			40	97	s01	aldh	ai162
490	27.563	-0.0227489	0.0505157	0.314197	0.400799					10	128	s01	aldh	ai162
491	15.2124	-0.0160861	0.023416	0.311622	0.359027			8.80406	0.0753686	402	468	s01	aldh	ai162
492	24.8023	-0.0783881	0.13767	0.317295	0.395992					478	412	s01	aldh	ai162
493	34.7424	-0.0592566	0.103367	0.304214	0.409905					63	85	s01	aldh	ai162
494	173.004	0.380685	-0.653279	0.280876	0.766804					20	34	s01	aldh	ai162
495	16.2159	-0.00137108	0.0117194	0.308431	0.358446					34	170	s01	aldh	ai162
496	-14.9964	-0.00691974	0.00383577	0.380183	0.323169					92	258	s01	aldh	ai162
497	11.3097	-0.0115393	0.0249594	0.319847	0.356021					408	380	s01	aldh	ai162
498	271.848	0.501671	-0.853312	0.225236	0.837537					8	28	s01	aldh	ai162
499	15.4003	-0.0305677	0.041255	0.311356	0.359306					488	82	s01	aldh	ai162
500	27.5985	-0.00496566	0.0120886	0.31266	0.39895					16	58	s01	aldh	ai162
501	2.76107	0.0324497	-0.0456974	0.323939	0.332883					88	104	s01	aldh	ai162
502	11.3259	-0.016351	0.00939495	0.33583	0.373865					110	62	s01	aldh	ai162
503	20.7584	-0.0505139	0.0641237	0.304061	0.367179					62	156	s01	aldh	ai162
504	12.2271	0.00337134	0.0157036	0.319504	0.35857					414	450	s01	aldh	ai162
505	17.9708	-0.0274604	0.0402473	0.321706	0.379519					145	11	s01	aldh	ai162
506	-10.0743	0.0296119	-0.0270348	0.358184	0.322099					202	450	s01	aldh	ai162
507	18.8361	-0.0413845	0.0548266	0.313811	0.372921					336	338	s01	aldh	ai162
508	9.24707	-0.0130201	0.0274878	0.315166	0.344309					329	94	s01	aldh	ai162
509	7.45655	-0.0181668	0.0338153	0.308328	0.331318					337	410	s01	aldh	ai162
510	15.9358	-0.0152052	0.0422514	0.32687	0.378959			20.8004	0.104841	192	58	s01	aldh	ai162
511	23.5883	-0.0159417	0.0312571	0.306147	0.378362					26	346	s01	aldh	ai162
512	11.0136	-0.000897206	0.0147355	0.326106	0.362022	54.4037	0.0687029			12	188	s01	aldh	ai162
513	4.09288	-0.0147887	-0.00921755	0.313541	0.326374					32	336	s01	aldh	ai162
514	5.04469	-0.00819609	0.0258815	0.339295	0.356411					78	8	s01	aldh	ai162
515	-6.48696	0.118247	-0.142596	0.359971	0.33662					470	490	s01	aldh	ai162
516	11.9742	0.0303577	-0.0245119	0.319117	0.357328					407	480	s01	aldh	ai162
517	9.37261	-0.0195541	0.019107	0.314331	0.343792					298	44	s01	aldh	ai162
518	11.1641	-0.00809706	0.0287665	0.344247	0.38268					96	34	s01	aldh	ai162
519	19.7221	-0.0451342	0.063558	0.305665	0.365949	11.9292	0.0344252			16	296	s01	aldh	ai162
520	20.4215	-0.0330948	0.0444987	0.31118	0.374728	8.63604	0.0480209			7	205	s01	aldh	ai162
521	-0.713274	0.0778442	-0.200817	0.426878	0.423833					82	22	s01	aldh	ai162
522	22.8685	-0.0249419	0.0273531	0.321558	0.395093					51	67	s01	aldh	ai162
523	11.7644	-0.000112653	-0.0209877	0.320223	0.357895	10.8539	0.0468554			18	88	s01	aldh	ai162
524	13.2071	-0.000736409	-0.00265139	0.312248	0.353487					22	188	s01	aldh	ai162
525	24.2013	0.00284593	0.00891694	0.315144	0.391413	13.8782	0.0459279			16	131	s01	aldh	ai162
526	8.56694	0.0108648	-0.00520778	0.321528	0.349073					134	40	s01	aldh	ai162
527	25.5829	-0.0348211	0.0577029	0.302951	0.380455					208	110	s01	aldh	ai162
528	15.5419	-0.00892889	0.0262867	0.315595	0.364644					298	248	s01	aldh	ai162
529	4.75374	-0.00333882	0.0168011	0.332635	0.348447					312	62	s01	aldh	ai162
530	13.2925	0.00114294	0.0101291	0.32334	0.36632					472	392	s01	aldh	ai162
531	13.5317	-0.0393761	0.0560496	0.315997	0.358756					102	462	s01	aldh	ai162
532	11.6203	-0.0167416	0.0273292	0.315326	0.351968					324	86	s01	aldh	ai162
533	1.20511	7.27e-05	-0.0783091	0.375149	0.37967					10	246	s01	aldh	ai162
534	5.02787	0.024374	-0.0401246	0.331636	0.34831					274	24	s01	aldh	ai162
535	12.153	-0.0325254	0.0508656	0.30592	0.343098					352	42	s01	aldh	ai162
536	5.93416	0.0181041	-0.019392	0.332588	0.352325					62	384	s01	aldh	ai162
537	-18.1915	-0.00691271	0.0180512	0.511752	0.418656					10	2	s01	aldh	ai162
538	16.9598	-0.0463559	0.0629253	0.315408	0.3689					20	167	s01	aldh	ai162
539	11.3102	-0.0140374	0.0349805	0.321331	0.357674					318	10	s01	aldh	ai162
540	15.2617	-0.0542714	0.0646073	0.307856	0.354841	19.1539	0.0585173			26	76	s01	aldh	ai162
541	-21.299	0.0862945	-0.0492822	0.451426	0.355277					480	484	s01	aldh	ai162
542	13.4141	-0.0148773	0.0219365	0.323762	0.367192					286	4	s01	aldh	ai162
543	25.0368	-0.05652	0.0876417	0.310662	0.388442					46	102	s01	aldh	ai162
544	-3.26698	-0.0651317	0.0943518	0.354356	0.342779					456	508	s01	aldh	ai162
545	17.1098	-0.0613792	0.0911401	0.306172	0.358557					139	53	s01	aldh	ai162
546	-4.36534	0.00809003	-0.000854319	0.340443	0.325582					48	392	s01	aldh	ai162
547	-22.5353	-0.0287184	-0.00373232	0.403934	0.312906					4	472	s01	aldh	ai162
548	0.928572	0.21675	-0.286859	0.337448	0.340581					384	352	s01	aldh	ai162
549	18.1387	-0.0189169	0.0324678	0.311604	0.368126			39.3158	0.0538563	210	148	s01	aldh	ai162
550	34.2778	0.0334538	-0.0962906	0.329254	0.442115					74	20	s01	aldh	ai162
551	15.0367	-0.00752907	0.00992585	0.307917	0.354217					100	220	s01	aldh	ai162
552	7.71361	-0.00829514	0.0183916	0.323888	0.348871			16.3312	0.0546517	154	46	s01	aldh	ai162
553	-14.1912	0.10208	-0.128297	0.35308	0.302973					324	430	s01	aldh	ai162
554	25.2486	-0.0395031	0.0644872	0.311885	0.390632					80	96	s01	aldh	ai162
555	10.2193	-0.0325631	0.0509834	0.316422	0.348759	31.083	0.0431736			432	488	s01	aldh	ai162
556	13.6116	-0.0143929	0.0238953	0.311257	0.353624					238	120	s01	aldh	ai162
557	23.1633	-0.022778	0.0516464	0.307426	0.378636					80	138	s01	aldh	ai162
558	23.7237	-0.0249346	0.0408024	0.304206	0.376375					62	174	s01	aldh	ai162
559	33.3879	-0.0418277	0.0700014	0.319634	0.426353					58	94	s01	aldh	ai162
560	16.1013	-0.0325924	0.0590239	0.310839	0.360888					480	190	s01	aldh	ai162
561	5.32091	-0.0531544	0.0334674	0.335629	0.353487					176	62	s01	aldh	ai162
562	23.9535	-0.159218	0.217905	0.303341	0.376001	38.9798	0.072192			20	26	s01	aldh	ai162
563	8.02709	0.00252443	0.0252576	0.319572	0.345225					154	22	s01	aldh	ai162
564	6.88021	-0.00860957	0.0191454	0.315275	0.336967					256	370	s01	aldh	ai162
565	1.99002	-0.00896926	0.0117565	0.326962	0.333469					123	496	s01	aldh	ai162
566	11.0523	0.000665325	0.0193426	0.323497	0.359251					458	430	s01	aldh	ai162
567	20.2963	-0.0143005	0.0287157	0.309907	0.372807					72	90	s01	aldh	ai162
568	31.2924	-0.0545777	0.0813409	0.300559	0.394611			39.383	0.0868995	72	122	s01	aldh	ai162
569	7.44139	-0.0129398	0.0223268	0.312376	0.335622					360	458	s01	aldh	ai162
570	19.3036	0.00952248	-0.011191	0.314178	0.374825					40	142	s01	aldh	ai162
571	10.6506	-0.0140236	0.0221071	0.31433	0.347807					50	362	s01	aldh	ai162
572	13.8523	-0.13069	0.180633	0.307186	0.349738	21.6405	0.0583374	18.549	0.0550551	36	4	s01	aldh	ai162
573	-2.15114	-0.0169398	-0.0538807	0.386676	0.378358					14	252	s01	aldh	ai162
574	9.37367	-0.00372713	0.0213453	0.314221	0.343675					123	465	s01	aldh	ai162
575	42.2257	0.10189	-0.0688099	0.416437	0.592281					506	472	s01	aldh	ai162
576	57.046	-0.0230555	0.0325766	0.308129	0.483904					28	56	s01	aldh	ai162
577	18.6425	-0.0294391	0.045452	0.310168	0.367991					86	436	s01	aldh	ai162
578	12.5009	-0.0347646	0.0554405	0.317773	0.357497			9.61054	0.0515194	260	6	s01	aldh	ai162
579	0.854449	0.0091281	-0.00981827	0.321336	0.324081					474	398	s01	aldh	ai162
580	15.8377	-0.014711	0.0272005	0.315292	0.365227					412	478	s01	aldh	ai162
581	8.10367	-0.0726535	0.0623767	0.313024	0.338391					238	4	s01	aldh	ai162
582	5.87431	0.0187377	-0.0208778	0.318068	0.336753					15	120	s01	aldh	ai162
583	11.7569	-0.0194006	0.0172113	0.32333	0.361344					48	404	s01	aldh	ai162
584	0.874773	0.00355957	-0.00376614	0.346415	0.349445					258	42	s01	aldh	ai162
585	9.40841	-0.0948265	0.0692034	0.323789	0.354252					134	30	s01	aldh	ai162
586	23.9204	-0.0188533	0.0313298	0.308678	0.382515					32	104	s01	aldh	ai162
587	17.3714	-0.0233652	0.0299505	0.306145	0.359327					352	76	s01	aldh	ai162
588	11.3636	0.0105836	0.00547725	0.319931	0.356286					296	34	s01	aldh	ai162
589	10.6366	-0.0623415	0.0551743	0.339854	0.376003					58	2	s01	aldh	ai162
590	4.92045	0.00650528	5.36e-05	0.317455	0.333076					136	476	s01	aldh	ai162
591	16.1043	-0.0190353	0.0304592	0.309	0.358762					32	164	s01	aldh	ai162
592	7.39934	0.02041	-0.00403569	0.32032	0.344021					302	452	s01	aldh	ai162
593	5.65163	0.0318446	-0.00902237	0.327831	0.346359	9.57693	0.0193826			260	28	s01	aldh	ai162
594	0.418785	0.0265471	-0.00954159	0.339255	0.340675					20	70	s01	aldh	ai162
595	13.4955	-0.0328317	0.0562351	0.307259	0.348726					488	92	s01	aldh	ai162
596	56.5525	-0.0258593	0.0440499	0.303342	0.474889			27.7227	0.113978	34	62	s01	aldh	ai162
597	11.4013	-0.00774461	0.0125031	0.314971	0.350881			13.6093	0.0820177	354	464	s01	aldh	ai162
598	20.9831	-0.0421807	0.0605991	0.319435	0.386462					402	24	s01	aldh	ai162
599	12.893	-0.0536316	0.0619438	0.331119	0.37381	29.5037	0.0800674			171	12	s01	aldh	ai162
600	9.18583	-0.00247615	0.00268863	0.312229	0.34091					94	432	s01	aldh	ai162
601	12.6228	0.0288252	-0.0414435	0.323444	0.364272	25.9417	0.0482649	12.8365	0.0880092	90	124	s01	aldh	ai162
602	21.9457	-0.0517822	0.0791062	0.30549	0.372532					42	230	s01	aldh	ai162
603	26.1743	-0.0610042	0.0661235	0.298669	0.376843					36	246	s01	aldh	ai162
604	10.5979	-0.0690871	0.0918008	0.320689	0.354675	11.5931	0.0378262			137	56	s01	aldh	ai162
605	14.8645	-0.0430775	0.0593805	0.303485	0.348596					282	458	s01	aldh	ai162
606	10.3221	-0.00296182	0.000855896	0.312581	0.344846					316	390	s01	aldh	ai162
607	15.6689	0.0168094	-0.00172436	0.319196	0.36921			22.0101	0.0801856	431	433	s01	aldh	ai162
608	54.6652	-0.0385158	0.0563954	0.300384	0.46459					46	236	s01	aldh	ai162
609	10.2706	-0.0159205	0.0228227	0.311797	0.34382					300	402	s01	aldh	ai162
610	23.944	-0.00927853	-0.00669605	0.305607	0.378781	8.40082	0.0460437			56	4	s01	aldh	ai162
611	39.1421	-0.0359711	0.0172195	0.419362	0.58351					143	64	s01	aldh	ai162
612	15.1984	-0.0148146	0.035148	0.313237	0.360844					216	110	s01	aldh	ai162
613	16.7592	0.0167886	-0.00705533	0.329223	0.384398					4	182	s01	aldh	ai162
614	19.7715	-0.0585103	0.0818192	0.303102	0.36303					24	64	s01	aldh	ai162
615	0.504175	0.00647285	0.00373525	0.354452	0.356239					42	106	s01	aldh	ai162
616	19.9398	-0.0695931	0.104317	0.305066	0.365895					82	39	s01	aldh	ai162
617	-3.49354	0.0284678	-0.0142139	0.339745	0.327876			27.3195	0.059554	86	480	s01	aldh	ai162
618	-0.368789	0.152985	-0.19763	0.338716	0.337467					336	432	s01	aldh	ai162
619	8.91913	-0.0102771	-0.00757017	0.311489	0.339271					376	8	s01	aldh	ai162
620	12.1658	0.0275649	-0.0287022	0.31426	0.352492					398	98	s01	aldh	ai162
621	13.9604	-0.00813139	0.0259065	0.319852	0.364504					52	186	s01	aldh	ai162
622	-3.48354	0.00499274	0.013921	0.351569	0.339322					346	368	s01	aldh	ai162
623	-31.7949	-0.256753	0.279399	0.516152	0.352042					30	504	s01	aldh	ai162
624	15.7215	-0.0278839	0.0445355	0.308853	0.357409					130	480	s01	aldh	ai162
625	8.8441	0.0041615	0.00717557	0.314389	0.342194					76	406	s01	aldh	ai162
626	-9.7726	0.0534685	-0.0538274	0.354821	0.320145					168	106	s01	aldh	ai162
627	21.7329	-0.01986	0.0392665	0.308067	0.375018					326	402	s01	aldh	ai162
628	25.2658	-0.028659	0.0422736	0.310624	0.389106					10	36	s01	aldh	ai162
629	9.27756	-0.020638	0.0429312	0.325731	0.35595					38	36	s01	aldh	ai162
630	46.8584	-0.147629	0.205708	0.27729	0.407223					460	90	s01	aldh	ai162
631	3.83747	-0.0063917	0.0160545	0.331287	0.344					228	100	s01	aldh	ai162
632	10.9462	-0.00659321	0.010849	0.312736	0.346969					141	462	s01	aldh	ai162
633	-11.283	-0.0091288	-0.0116616	0.369307	0.327638					184	30	s01	aldh	ai162
634	3.41005	0.00291273	-0.000232462	0.315543	0.326304					367	469	s01	aldh	ai162
635	-10.8746	0.133016	-0.14347	0.354997	0.316393			29.5037	0.0780384	61	397	s01	aldh	ai162
636	-8.83666	0.0596521	-0.083743	0.351659	0.320584					238	51	s01	aldh	ai162
637	8.29253	-0.0157902	0.0162113	0.323288	0.350097	7.96398	0.00943948	54.7061	0.0752088	284	12	s01	aldh	ai162
638	35.0856	0.155507	-0.289253	0.374912	0.506452					120	38	s01	aldh	ai162
639	4.88364	-0.0139219	0.00872326	0.317643	0.333156			6.75426	0.0316015	118	492	s01	aldh	ai162
640	19.7869	-0.0529297	0.086795	0.311323	0.372924					80	442	s01	aldh	ai162
641	-24.0742	0.100096	-0.110699	0.402287	0.30544					10	260	s01	aldh	ai162
642	13.9438	-0.0408486	0.0860929	0.321729	0.36659	19.6915	0.0571194			122	82	s01	aldh	ai162
643	7.75998	0.0048923	0.0012665	0.329218	0.354765					40	24	s01	aldh	ai162
644	10.6554	-0.0151423	0.0341338	0.317133	0.350924					268	408	s01	aldh	ai162
645	21.044	-0.0233762	0.0591293	0.316609	0.383236					330	2	s01	aldh	ai162
646	8.08686	-0.0416387	0.0535068	0.323295	0.34944					124	480	s01	aldh	ai162
647	1.54452	0.0992563	-0.0656094	0.387531	0.393517					20	508	s01	aldh	ai162
648	1.42	0.027347	-0.0172127	0.335278	0.340039	35.8547	0.0667607			371	383	s01	aldh	ai162
649	7.14331	0.016306	-0.0204085	0.317071	0.33972					306	38	s01	aldh	ai162
650	-7.51776	-0.0210715	0.0341291	0.343523	0.317698					264	2	s01	aldh	ai162
651	-4.76093	0.0202368	-0.0325386	0.333347	0.317476					30	370	s01	aldh	ai162
652	-42.8604	0.18835	-0.20538	0.499731	0.285544			33.0656	0.0629258	170	476	s01	aldh	ai162
653	15.972	-0.00113835	-0.00219195	0.311998	0.361831	16.264	0.0566285			96	352	s01	aldh	ai162
654	-4.52056	0.0635007	-0.0775519	0.351959	0.336049	47.4478	0.0772619	16.4992	0.0612092	248	23	s01	aldh	ai162
655	0.623001	0.000374214	0.00854158	0.323028	0.32504					284	356	s01	aldh	ai162
656	25.6334	-0.0281493	0.0371211	0.302512	0.380056					100	66	s01	aldh	ai162
657	18.4579	-0.0331183	0.0424738	0.310985	0.368386					54	23	s01	aldh	ai162
658	2.91176	-0.0140958	0.0126535	0.321149	0.3305					147	31	s01	aldh	ai162
659	14.5912	-0.0252645	0.0261277	0.310219	0.355484					96	66	s01	aldh	ai162
660	14.6707	-0.00647205	0.00893281	0.31468	0.360845					72	194	s01	aldh	ai162
661	15.256	-0.0583755	0.0684942	0.306398	0.353142					28	394	s01	aldh	ai162
662	21.4725	-0.0481611	0.0736449	0.314561	0.382105					242	10	s01	aldh	ai162
663	7.27559	-0.0162911	0.0185873	0.317073	0.340142	8.73685	0.0597055	7.49353	0.0315203	151	27	s01	aldh	ai162
664	-6.52109	0.0114844	-0.0256555	0.338606	0.316525					326	92	s01	aldh	ai162
665	28.1547	-0.0296138	0.0319729	0.316433	0.405523					478	466	s01	aldh	ai162
666	15.0111	-0.0459062	0.0726942	0.308385	0.354676					247	458	s01	aldh	ai162
667	1.75683	0.0463987	-0.0382994	0.331799	0.337628					232	56	s01	aldh	ai162
668	2.55983	0.0169471	-0.0125065	0.331346	0.339827			10.9883	0.0416048	134	500	s01	aldh	ai162
669	20.159	-0.0235032	0.0340219	0.305942	0.367617					41	89	s01	aldh	ai162
670	12.0213	0.00109905	-0.0141803	0.309478	0.346681					106	200	s01	aldh	ai162
671	7.33962	-0.00573182	0.0153904	0.309383	0.332091			7.25831	0.0570579	166	156	s01	aldh	ai162
672	88.0582	0.00966512	0.0148203	0.306331	0.576081					30	124	s01	aldh	ai162
673	8.35419	-0.0253338	0.02561	0.315658	0.342029					392	340	s01	aldh	ai162
674	20.5137	0.0679774	-0.0948976	0.345138	0.415938					126	12	s01	aldh	ai162
675	8.23714	0.0302261	-0.0339581	0.319353	0.345659					52	142	s01	aldh	ai162
676	5.85506	-0.0310044	0.0363218	0.320228	0.338977					38	442	s01	aldh	ai162
677	9.41787	-0.00550321	0.0213693	0.317054	0.346913					252	414	s01	aldh	ai162
678	-0.426196	0.0079043	-0.0123719	0.332032	0.330617					36	376	s01	aldh	ai162
679	6.35537	-0.00593433	0.013542	0.319226	0.339514					164	494	s01	aldh	ai162
680	9.95726	-0.048994	0.108436	0.349896	0.384736					90	34	s01	aldh	ai162
681	4.45593	0.053751	-0.0404762	0.333628	0.348494					106	480	s01	aldh	ai162
682	-25.1116	-0.672177	0.849948	0.420622	0.314997					480	500	s01	aldh	ai162
683	21.775	-0.0421032	0.0582218	0.31087	0.378562					28	87	s01	aldh	ai162
684	7.66938	0.0108666	0.00291808	0.324993	0.349918					66	146	s01	aldh	ai162
685	0.36502	0.0233295	-0.0178322	0.331819	0.33303					252	500	s01	aldh	ai162
686	12.5128	-0.00659783	0.0130893	0.313505	0.352733					302	54	s01	aldh	ai162
687	12.1012	-0.0117276	0.0268984	0.321006	0.359852	24.228	0.0315468			134	46	s01	aldh	ai162
688	138.956	0.226348	-0.36596	0.356047	0.850795					88	2	s01	aldh	ai162
689	49.4493	-0.0536461	0.11916	0.314168	0.469522	19.0195	0.0482326	20.9348	0.127384	90	41	s01	aldh	ai162
690	15.6557	-0.0310156	0.0441425	0.304208	0.351834					20	300	s01	aldh	ai162
691	88.6119	-0.0721458	0.0928251	0.289957	0.546893					23	56	s01	aldh	ai162
692	-19.0232	0.0145379	-0.0198729	0.382661	0.309866					176	56	s01	aldh	ai162
693	12.3248	-0.0334207	0.0490022	0.307752	0.345681					76	127	s01	aldh	ai162
694	8.09959	-0.00562698	0.027336	0.312947	0.338295					140	478	s01	aldh	ai162
695	7.57832	0.0277688	-0.0420316	0.321331	0.345683					52	135	s01	aldh	ai162
696	8.57177	-0.0155447	0.0307199	0.311329	0.338015					386	64	s01	aldh	ai162
697	28.1577	-0.0237988	0.0346424	0.313067	0.401219					82	87	s01	aldh	ai162
698	4.13591	-0.0062125	0.0237268	0.325117	0.338563			10.1482	0.0481875	217	24	s01	aldh	ai162
699	16.4506	-0.0728596	0.106196	0.306859	0.357339					38	150	s01	aldh	ai162
700	1.12554	0.0479127	-0.0544917	0.329636	0.333346					440	508	s01	aldh	ai162
701	8.63575	-0.012242	0.0169825	0.313003	0.340033					280	442	s01	aldh	ai162
702	23.9399	-0.0203107	-0.0127479	0.312067	0.386776	16.7008	0.0279923			62	132	s01	aldh	ai162
703	13.0243	0.0209864	-0.0153403	0.321923	0.363851					121	56	s01	aldh	ai162
704	-36.1759	0.0750972	-0.105229	0.520555	0.332239					4	480	s01	aldh	ai162
705	9.64847	0.0128757	-0.020219	0.314947	0.345335					346	464	s01	aldh	ai162
706	12.6687	-0.0154299	0.0297129	0.313381	0.353083					354	52	s01	aldh	ai162
707	7.31832	-0.0157036	0.00699778	0.316178	0.339317			7.49353	0.0337217	274	32	s01	aldh	ai162
708	-1.36463	0.00148149	0.00896757	0.338434	0.333815					46	125	s01	aldh	ai162
709	6.16376	-0.00437976	0.0165363	0.315089	0.33451					422	500	s01	aldh	ai162
710	3.07028	-0.0261327	0.0638631	0.357103	0.368067					46	506	s01	aldh	ai162
711	9.87005	-0.0240797	0.0442632	0.316358	0.347583					330	340	s01	aldh	ai162
712	2.68784	0.0353125	-0.038315	0.323666	0.332366					368	446	s01	aldh	ai162
713	8.09321	0.0424641	-0.0525322	0.316748	0.342383					220	128	s01	aldh	ai162
714	18.1104	-0.0485976	0.075644	0.303695	0.358696			6.98948	0.0351588	412	463	s01	aldh	ai162
715	8.45809	-0.0277186	0.0258995	0.31226	0.338671			18.549	0.0372163	96	440	s01	aldh	ai162
716	2.7186	0.00675469	-0.0105702	0.331487	0.340499					85	65	s01	aldh	ai162
717	4.95751	0.0108739	-0.0178118	0.315868	0.331527					322	454	s01	aldh	ai162
718	14.9821	-0.00792747	-0.013145	0.314646	0.361787					86	106	s01	aldh	ai162
719	7.08754	0.0349532	0.00586228	0.330267	0.353675	37.8037	0.0708491	13.9454	0.072108	486	490	s01	aldh	ai162
720	11.851	-0.017899	0.0341271	0.31184	0.348796					296	290	s01	aldh	ai162
721	28.2029	0.0839956	-0.123922	0.323184	0.414331					12	91	s01	aldh	ai162
722	12.4228	-0.0324949	0.0347862	0.312288	0.351083					262	492	s01	aldh	ai162
723	11.7105	0.0106082	-0.00408792	0.316373	0.353422			29.4029	0.0693153	88	440	s01	aldh	ai162
724	-5.98768	0.0457769	-0.0554289	0.339414	0.319091	18.2466	0.0609978			34	310	s01	aldh	ai162
725	6.46654	-0.254929	0.324425	0.362654	0.386106					490	500	s01	aldh	ai162
726	-32.3716	0.180965	-0.142517	0.558634	0.377795					14	70	s01	aldh	ai162
727	-4.34618	0.0479234	-0.0392711	0.339697	0.324933					60	478	s01	aldh	ai162
728	20.0075	-0.0401324	0.0712696	0.305631	0.36678					276	356	s01	aldh	ai162
729	8.30676	0.00130584	0.00712941	0.31971	0.346268					320	6	s01	aldh	ai162
730	14.9797	-0.0284014	0.0511352	0.310877	0.357445					342	366	s01	aldh	ai162
731	7.1419	-0.0114404	0.00633559	0.324258	0.347416	13.4749	0.0455865			166	42	s01	aldh	ai162
732	28.4768	-0.070332	0.120559	0.307798	0.395449					96	478	s01	aldh	ai162
733	4.4068	0.010836	0.00197338	0.319287	0.333358	12.4332	0.0368001			134	160	s01	aldh	ai162
734	20.5826	-0.0484828	0.0718184	0.308517	0.372017					90	77	s01	aldh	ai162
735	6.24303	-0.00121143	0.0271146	0.333815	0.354655					138	68	s01	aldh	ai162
736	14.2076	-0.0206286	0.0418363	0.313314	0.357828	3.15871	0.0636334			290	64	s01	aldh	ai162
737	-8.42572	-0.00878656	0.0123249	0.338846	0.310296					291	2	s01	aldh	ai162
738	-0.156523	0.0889054	-0.102292	0.329154	0.328638	4.50284	0.0370729			248	72	s01	aldh	ai162
739	3.94028	0.00598145	-0.00178719	0.3195	0.332089					18	246	s01	aldh	ai162
740	6.2021	0.0047991	0.000329077	0.317043	0.336707					144	466	s01	aldh	ai162
741	31.7553	-0.0065394	0.0163558	0.311501	0.41042			28.9324	0.109159	60	58	s01	aldh	ai162
742	15.3617	-0.0609271	0.0528257	0.316373	0.364974	13.8782	0.0285503			242	60	s01	aldh	ai162
743	-2.88111	0.0683213	-0.0687073	0.340519	0.330708					6	242	s01	aldh	ai162
744	7.71303	-0.0125831	0.0176363	0.313047	0.337192					348	446	s01	aldh	ai162
745	9.48429	-0.0360009	0.0388524	0.309117	0.338435					375	489	s01	aldh	ai162
746	12.3387	-0.0455232	0.0591082	0.314209	0.352979					108	186	s01	aldh	ai162
747	23.1914	-0.0324647	-0.0714875	0.360848	0.444534					132	469	s01	aldh	ai162
748	15.9371	-0.0629424	0.0922876	0.306126	0.354913					445	491	s01	aldh	ai162
749	15.8845	-0.108576	0.163051	0.302469	0.350514					44	30	s01	aldh	ai162
750	5.6592	-0.00104226	0.00693725	0.319336	0.337408					142	498	s01	aldh	ai162
751	11.1826	-0.0168732	0.0179934	0.309421	0.344023					36	172	s01	aldh	ai162
752	2.13523	-0.0332413	0.0350573	0.325653	0.332607					270	12	s01	aldh	ai162
753	11.6793	-0.0273578	0.0446998	0.31226	0.34873					384	10	s01	aldh	ai162
754	9.11897	-0.0270469	0.0506146	0.31996	0.349137					76	484	s01	aldh	ai162
755	15.2311	-0.0111168	0.0388074	0.325817	0.375443					70	94	s01	aldh	ai162
756	6.71562	0.0216313	-0.0362815	0.318496	0.339885			20.9348	0.0782199	244	79	s01	aldh	ai162
757	-2.8865	0.00628253	0.00052502	0.330718	0.321172					101	444	s01	aldh	ai162
758	-1.01046	0.0238115	-0.0453408	0.330648	0.327307					126	80	s01	aldh	ai162
759	13.832	-0.00197998	0.0230415	0.313886	0.357303					372	456	s01	aldh	ai162
760	13.1178	-0.0316666	0.0446983	0.311426	0.352279					28	153	s01	aldh	ai162
761	14.8817	-0.0601013	0.0724763	0.319863	0.367464	54.8069	0.0582504			450	465	s01	aldh	ai162
762	-2.24342	0.0115788	-0.00524832	0.338493	0.330899					420	436	s01	aldh	ai162
763	19.7238	-0.0486089	0.0537107	0.310288	0.371488					12	200	s01	aldh	ai162
764	0.996327	0.0390399	-0.0455656	0.337363	0.340724					276	18	s01	aldh	ai162
765	8.51708	0.00754979	0.012081	0.324486	0.352123					188	62	s01	aldh	ai162
766	53.1438	-0.00106928	0.00333758	0.260882	0.399524					2	30	s01	aldh	ai162
767	12.8191	-0.0277678	0.0372855	0.303565	0.342479					48	220	s01	aldh	ai162
768	16.6989	-0.0402848	0.0578218	0.312092	0.364207					209	115	s01	aldh	ai162
769	9.88125	0.000740596	0.0102054	0.317857	0.349265	28.7308	0.0629104			84	430	s01	aldh	ai162
770	21.2294	-0.0179597	0.033579	0.308939	0.374525					416	492	s01	aldh	ai162
771	5.84956	0.00113253	0.0159653	0.318013	0.336615	25.5721	0.049894			206	60	s01	aldh	ai162
772	5.55455	-0.0498208	0.0779016	0.320097	0.337877					163	87	s01	aldh	ai162
773	6.40699	-0.0166832	0.0264766	0.311297	0.331241			8.26641	0.0306475	364	374	s01	aldh	ai162
774	12.0696	-0.0158717	0.0291644	0.304585	0.341347					282	472	s01	aldh	ai162
775	2.79488	0.00751881	-0.0113008	0.323277	0.332312					298	476	s01	aldh	ai162
776	-0.744124	0.00116467	-0.024536	0.337182	0.334673			10.1818	0.0541557	132	24	s01	aldh	ai162
777	3.96017	0.0122729	-0.021252	0.324835	0.337699					234	8	s01	aldh	ai162
778	5.62185	0.0180489	-0.0236193	0.323887	0.342096	8.80406	0.050596			282	28	s01	aldh	ai162
779	327.934	-0.306467	0.480404	0.15164	0.648918					510	68	s01	aldh	ai162
780	7.43249	-0.000688687	0.0131253	0.326615	0.350891					346	344	s01	aldh	ai162
781	18.6358	-0.0855101	0.109796	0.310367	0.368207					26	114	s01	aldh	ai162
782	12.2279	-0.0148763	0.0260448	0.311059	0.349094					364	500	s01	aldh	ai162
783	22.162	-0.0409283	0.0640356	0.315226	0.385087					90	86	s01	aldh	ai162
784	9.75801	-0.0972945	0.113378	0.328139	0.360159	44.8604	0.0718269			488	458	s01	aldh	ai162
785	9.38737	0.00261074	0.0102998	0.320648	0.350749					138	490	s01	aldh	ai162
786	0.737177	0.0133728	-0.0155746	0.321311	0.323679					150	361	s01	aldh	ai162
787	40.1588	-0.0557976	0.0578526	0.296833	0.416037					3	53	s01	aldh	ai162
788	56.4185	-0.0989106	0.148839	0.324276	0.507228	16.9697	0.0720906			108	40	s01	aldh	ai162
789	11.5734	-0.0225262	0.0446639	0.315567	0.352089					46	84	s01	aldh	ai162
790	15.4289	-0.0600015	0.104564	0.314136	0.362604					182	68	s01	aldh	ai162
791	14.9544	-0.0378077	0.0587341	0.307153	0.353086					39	227	s01	aldh	ai162
792	16.2118	-0.020412	0.0334675	0.308471	0.35848			19.9603	0.0697821	332	494	s01	aldh	ai162
793	-0.10453	0.0137857	-0.000977582	0.336613	0.336261					226	22	s01	aldh	ai162
794	35.5053	0.0512307	-0.0230082	0.34199	0.463415					21	101	s01	aldh	ai162
795	7.1531	-0.0581094	0.0745315	0.323748	0.346906					424	444	s01	aldh	ai162
796	27.3254	-0.0879125	0.111525	0.298559	0.380141					413	510	s01	aldh	ai162
797	2.88806	0.0119535	-0.0179264	0.321112	0.330386					114	468	s01	aldh	ai162
798	-6.19332	0.0288647	-0.0250558	0.341501	0.32035					352	470	s01	aldh	ai162
799	17.5286	-0.0148948	0.0371519	0.312127	0.366838					152	464	s01	aldh	ai162
800	16.8947	-0.0391639	0.0552632	0.308686	0.360838					494	90	s01	aldh	ai162
801	3.43526	0.062106	-0.0543848	0.337429	0.349021	9.77855	0.0610445			199	2	s01	aldh	ai162
802	54.1407	0.095303	-0.104646	0.315756	0.486708	14.2142	0.044109			20	132	s01	aldh	ai162
803	11.7024	-0.0648955	0.0899463	0.314241	0.351015					188	16	s01	aldh	ai162
804	8.43388	-0.0131626	0.0184142	0.316814	0.343533					228	184	s01	aldh	ai162
805	25.6429	-0.0355806	0.0690986	0.314296	0.394891	9.57693	0.0579104			50	17	s01	aldh	ai162
806	4.15698	0.0151095	-0.0214944	0.321606	0.334975					266	20	s01	aldh	ai162
807	-8.46917	-0.0675465	0.0809086	0.349312	0.319728	27.2859	0.0419246			276	2	s01	aldh	ai162
808	3.43406	0.0397949	-0.0746997	0.326737	0.337958	37.8709	0.0312237			192	82	s01	aldh	ai162
809	7.73544	0.00657911	-0.00312345	0.316732	0.341232	12.8028	0.0170569			40	244	s01	aldh	ai162
810	256.319	-0.281735	0.459971	0.254418	0.906538	27.5547	0.0574956			106	2	s01	aldh	ai162
811	4.0037	-0.025708	0.0335553	0.344049	0.357823					106	368	s01	aldh	ai162
812	-5.28275	0.0788612	-0.0879979	0.377374	0.357439					16	480	s01	aldh	ai162
813	10.428	-0.015322	0.0267505	0.327296	0.361426					196	12	s01	aldh	ai162
814	4.94841	0.0138354	-0.002364	0.324123	0.340162					162	6	s01	aldh	ai162
815	7.94686	0.011529	-0.019178	0.316078	0.341197					348	452	s01	aldh	ai162
816	18.2533	-0.0410904	0.0657669	0.303184	0.358526					346	376	s01	aldh	ai162
817	-12.8912	0.010188	-0.00145658	0.365243	0.318159	52.9588	0.134742			130	38	s01	aldh	ai162
818	22.0742	-0.043839	0.0715029	0.307121	0.374915					104	442	s01	aldh	ai162
819	12.7378	-0.0227115	0.0308412	0.302398	0.340917					274	450	s01	aldh	ai162
820	-0.739467	0.0311856	-0.0520197	0.346908	0.344343					290	6	s01	aldh	ai162
821	18.9062	-0.0397152	0.0551726	0.300305	0.357081					296	452	s01	aldh	ai162
822	-0.589397	0.0566485	-0.0633486	0.327251	0.325322	34.3089	0.0466706			25	310	s01	aldh	ai162
823	-2.31033	0.0179916	-0.0251357	0.352921	0.344768	29.5037	0.0349872			148	20	s01	aldh	ai162
824	6.15737	0.043508	-0.0564695	0.348797	0.370274					59	99	s01	aldh	ai162
825	7.57545	0.00657909	-0.00321779	0.321825	0.346204					146	90	s01	aldh	ai162
826	4.9314	0.00411995	-0.00136849	0.323363	0.339309					284	34	s01	aldh	ai162
827	11.9361	-0.00766004	0.0177086	0.308821	0.345682					120	364	s01	aldh	ai162
828	10.1274	-0.0832518	0.069394	0.322122	0.354745			39.1814	0.0757535	90	26	s01	aldh	ai162
829	-4.40002	0.0423919	-0.056428	0.328878	0.314408					140	464	s01	aldh	ai162
830	-4.75317	0.0419424	-0.042359	0.335736	0.319778					30	388	s01	aldh	ai162
831	10.1904	-0.0705611	0.0800904	0.321467	0.354226			19.0195	0.0423852	31	488	s01	aldh	ai162
832	12.7755	0.000279848	0.00700125	0.313193	0.353205					332	479	s01	aldh	ai162
833	-8.04601	0.0445654	-0.0505155	0.352072	0.323744					492	421	s01	aldh	ai162
834	2.35525	0.0139211	-0.043486	0.339465	0.34746	21.9093	0.0470279			446	482	s01	aldh	ai162
835	13.6393	0.0247116	-0.019083	0.314401	0.357283			14.1806	0.0406973	14	220	s01	aldh	ai162
836	14.4457	0.0649161	-0.0594087	0.323369	0.370082	14.4494	0.0618003			20	120	s01	aldh	ai162
837	8.06513	-0.0613794	0.0793554	0.311156	0.336251					118	78	s01	aldh	ai162
838	13.7632	-0.0226206	0.0368286	0.3075	0.349822					382	60	s01	aldh	ai162
839	7.55758	-0.00941866	0.0199979	0.313009	0.336665			14.2478	0.0536076	336	20	s01	aldh	ai162
840	5.36472	0.0356836	-0.0240756	0.33464	0.352592	56.8231	0.0798351	30.579	0.0960031	500	482	s01	aldh	ai162
841	20.9114	0.0286501	0.0533419	0.326088	0.394277	29.9405	0.0526811			49	45	s01	aldh	ai162
842	-3.50606	0.0593641	-0.0772011	0.330748	0.319152	23.3879	0.0314942			374	474	s01	aldh	ai162
843	34.8932	-0.0115699	-0.0178084	0.306503	0.413451	15.5583	0.0478597			4	90	s01	aldh	ai162
844	33.4465	-0.557781	0.736221	0.358663	0.478623					504	464	s01	aldh	ai162
845	4.3607	0.0125716	0.00639202	0.331158	0.345599	12.702	0.0268589			42	38	s01	aldh	ai162
846	-1.28937	0.0281207	-0.0521279	0.334356	0.330045	38.6438	0.0537513			99	116	s01	aldh	ai162
847	1.9195	0.0285618	-0.0383915	0.324831	0.331066					224	70	s01	aldh	ai162
848	25.3394	-0.0305695	0.0436596	0.308969	0.38726					60	9	s01	aldh	ai162
849	51.9558	-0.0652353	0.0637698	0.279946	0.425394					1	96	s01	aldh	ai162
850	-2.01023	0.0556764	-0.0690087	0.345994	0.339039					86	22	s01	aldh	ai162
851	7.58589	0.00172477	-0.006268	0.309854	0.333359					346	84	s01	aldh	ai162
852	10.9022	-0.0175049	0.0236127	0.314892	0.349222					49	133	s01	aldh	ai162
853	7.66144	0.0135809	0.000330131	0.334937	0.360598					104	292	s01	aldh	ai162
854	6.91927	-0.012591	0.0153329	0.311473	0.333025					370	500	s01	aldh	ai162
855	10.197	-0.0465899	0.0736569	0.307629	0.338998					43	498	s01	aldh	ai162
856	15.3361	-0.0307708	0.0705611	0.309795	0.357306	7.59434	0.0574419			102	498	s01	aldh	ai162
857	1.87017	0.00957054	-0.015557	0.326158	0.332258					418	370	s01	aldh	ai162
858	7.74636	-0.0369245	0.026984	0.317118	0.341683					347	32	s01	aldh	ai162
859	13.7299	-0.0534341	0.0782553	0.310906	0.353593					80	452	s01	aldh	ai162
860	8.68083	0.0271968	-0.0377798	0.31714	0.34467					318	412	s01	aldh	ai162
861	2.95187	0.00812822	-0.0106836	0.326596	0.336237					286	16	s01	aldh	ai162
862	13.2518	-0.0172105	0.0293899	0.31608	0.357966					126	364	s01	aldh	ai162
863	17.5772	-0.0348997	0.0525807	0.305062	0.358683					36	160	s01	aldh	ai162
864	3.81523	-0.025069	0.00448264	0.312707	0.324637					251	45	s01	aldh	ai162
865	-14.4955	0.00272485	0.0169646	0.379413	0.324416					10	444	s01	aldh	ai162
866	-5.91437	-0.00874948	-0.0192977	0.334521	0.314736	43.4154	0.0415742			2	342	s01	aldh	ai162
867	3.65624	0.03163	-0.0259777	0.321258	0.333004					374	448	s01	aldh	ai162
868	10.56	0.014823	-0.00842088	0.311143	0.343999					124	408	s01	aldh	ai162
869	144.573	-0.115824	0.161693	0.289725	0.708589	50.8082	0.04551			30	50	s01	aldh	ai162
870	8.66749	-0.03969	0.0320459	0.308497	0.335236	9.1737	0.0444534			358	482	s01	aldh	ai162
871	20.853	-0.00699116	0.029818	0.308859	0.373266					174	86	s01	aldh	ai162
872	4.07019	0.0203189	-0.0219221	0.321542	0.33463	9.74495	0.0298177			244	36	s01	aldh	ai162
873	13.0207	-0.0165118	0.0176367	0.302932	0.342376					52	226	s01	aldh	ai162
874	10.9834	-0.0328326	0.0607557	0.327277	0.363223					16	374	s01	aldh	ai162
875	8.0155	-0.0201506	0.0388121	0.313088	0.338184					410	18	s01	aldh	ai162
876	151.479	-0.203837	0.268178	0.287882	0.723964					30	90	s01	aldh	ai162
877	10.0862	-0.0412059	0.0521761	0.311331	0.342732					114	464	s01	aldh	ai162
878	18.791	-0.0326035	0.0576399	0.310298	0.368606					24	172	s01	aldh	ai162
879	8.14894	0.0119232	-0.00616022	0.312308	0.337758					182	210	s01	aldh	ai162
880	0.10351	0.00501713	-0.00200272	0.326005	0.326343	8.03118	0.0455929			96	508	s01	aldh	ai162
881	16.866	-0.0269886	0.0344065	0.306657	0.358377					138	156	s01	aldh	ai162
882	-9.75073	-0.0609494	0.0852866	0.37042	0.334301			49.4976	0.0754404	213	1	s01	aldh	ai162
883	12.9103	-0.0721323	0.101654	0.318875	0.360043	14.6174	0.0244396	28.462	0.0817222	90	10	s01	aldh	ai162
884	12.2739	-0.0273473	0.045421	0.30681	0.344468					258	424	s01	aldh	ai162
885	14.3055	-0.0435138	0.0673498	0.307271	0.351228					304	434	s01	aldh	ai162
886	11.2166	-0.0460558	0.0591268	0.318369	0.35408					160	60	s01	aldh	ai162
887	15.797	-0.0291565	0.058068	0.311932	0.361208					122	154	s01	aldh	ai162
888	2.11302	0.0411694	-0.0421296	0.332007	0.339022					440	502	s01	aldh	ai162
889	14.264	-0.0396314	0.0441331	0.306724	0.350476					87	69	s01	aldh	ai162
890	11.0309	-0.0222528	0.0282509	0.317157	0.352143					57	378	s01	aldh	ai162
891	143.351	0.27983	-0.485566	0.343836	0.836729					103	30	s01	aldh	ai162
892	5.1156	0.0442882	-0.048487	0.324334	0.340926					312	418	s01	aldh	ai162
893	-1.88786	0.0365751	-0.0471155	0.334255	0.327944					264	14	s01	aldh	ai162
894	6.72676	-0.0248807	0.01184	0.316165	0.337432					74	500	s01	aldh	ai162
895	2.29077	-0.0220665	0.0265235	0.323033	0.330433					48	71	s01	aldh	ai162
896	9.8896	0.00582998	0.00215404	0.311314	0.342102					50	238	s01	aldh	ai162
897	8.54096	-0.0113586	0.0185553	0.315747	0.342715					130	390	s01	aldh	ai162
898	3.15981	0.00907151	-0.00369092	0.322253	0.332436					96	426	s01	aldh	ai162
899	7.89593	-0.0273538	0.0431022	0.312152	0.336799					274	316	s01	aldh	ai162
900	5.12325	-0.00100081	0.00432896	0.312873	0.328902					148	506	s01	aldh	ai162
901	9.3272	-0.000198356	0.0234168	0.31579	0.345244					242	462	s01	aldh	ai162
902	13.5347	-0.0115876	0.0184082	0.310474	0.352496					352	352	s01	aldh	ai162
903	6.24369	0.0888981	-0.0983907	0.323678	0.343888	6.72066	0.0333347			125	51	s01	aldh	ai162
904	7.37196	0.0152827	-0.033312	0.324454	0.348372					52	56	s01	aldh	ai162
905	-3.77616	-0.0696156	0.0686104	0.347515	0.334392	32.7968	0.0583463			483	477	s01	aldh	ai162
906	2.29885	-0.0120966	0.0205781	0.316237	0.323507					160	92	s01	aldh	ai162
907	4.02915	-0.00128161	-0.00634181	0.314345	0.327011					84	50	s01	aldh	ai162
908	9.46191	0.00898469	0.0116701	0.316202	0.346121					266	64	s01	aldh	ai162
909	6.46436	0.0109342	-0.00478229	0.316256	0.3367					328	348	s01	aldh	ai162
910	16.6505	-0.0368674	0.0440242	0.306015	0.356968					90	62	s01	aldh	ai162
911	-1.79726	0.0313176	-0.0378458	0.3305	0.32456					472	76	s01	aldh	ai162
912	-3.4549	-0.227265	0.285751	0.338932	0.327222			30.5454	0.0457554	496	464	s01	aldh	ai162
913	6.54734	0.023928	-0.0161208	0.326088	0.347438			20.498	0.0617047	148	60	s01	aldh	ai162
914	5.53473	0.056794	-0.0718579	0.322096	0.339923					300	58	s01	aldh	ai162
915	3.38526	-0.0156449	0.0240577	0.318293	0.329068					362	350	s01	aldh	ai162
916	10.6761	0.0121407	-0.00761734	0.318926	0.352975					236	80	s01	aldh	ai162
917	-13.4552	-0.0662943	0.0497243	0.437839	0.378927					476	506	s01	aldh	ai162
918	16.153	-0.134755	0.17664	0.317785	0.369117					452	454	s01	aldh	ai162
919	13.5416	-0.0436727	0.070995	0.314903	0.357546					158	86	s01	aldh	ai162
920	-5.092	0.0736294	-0.0914929	0.335407	0.318328	15.4911	0.0475236			248	86	s01	aldh	ai162
921	10.3361	-0.00507653	0.0174439	0.308471	0.340354					324	504	s01	aldh	ai162
922	4.61091	-0.00849132	0.0199309	0.31814	0.33281			23.2535	0.0509455	292	314	s01	aldh	ai162
923	-10.9322	0.213144	-0.243303	0.351197	0.312804	46.4733	0.0508242			497	482	s01	aldh	ai162
924	0.0740916	0.00462874	-0.000724374	0.330543	0.330788	16.2304	0.0355043			288	134	s01	aldh	ai162
925	13.2338	-0.0259637	0.0353571	0.305985	0.346478					90	200	s01	aldh	ai162
926	2.86294	0.000135209	0.0124557	0.321573	0.33078					342	446	s01	aldh	ai162
927	9.67274	-0.0125997	0.0208775	0.316444	0.347053					194	97	s01	aldh	ai162
928	16.2178	-0.0381588	0.0583491	0.31266	0.363367					10	136	s01	aldh	ai162
929	10.7077	-0.0135214	0.0282084	0.312956	0.346466					374	326	s01	aldh	ai162
930	4.23708	-0.0517382	0.0543462	0.326217	0.340039	25.6729	0.0581145			418	468	s01	aldh	ai162
931	7.4746	3.88e-05	0.0290061	0.317848	0.341606					81	483	s01	aldh	ai162
932	10.1296	-0.0382156	0.0757666	0.335466	0.369448					132	66	s01	aldh	ai162
933	11.4577	-0.0313359	0.0460906	0.30969	0.345174					80	468	s01	aldh	ai162
934	12.9435	-0.0295706	0.053629	0.316262	0.357197	14.7182	0.0256772			6	256	s01	aldh	ai162
935	3.67717	0.00904448	-0.0101897	0.320849	0.332647					313	458	s01	aldh	ai162
936	13.1989	-0.0340383	0.0477111	0.314224	0.355698					64	200	s01	aldh	ai162
937	5.28726	-0.00488018	0.0166094	0.317702	0.3345					256	448	s01	aldh	ai162
938	5.99551	-0.00418952	0.0086579	0.327036	0.346643	11.8956	0.052171			160	43	s01	aldh	ai162
939	16.9427	-0.0360815	0.0473458	0.302102	0.353286					56	254	s01	aldh	ai162
940	1.84433	-0.0189515	-0.0133715	0.336447	0.342653					478	472	s01	aldh	ai162
941	3.2577	-0.0372873	0.0296828	0.321751	0.332232					142	32	s01	aldh	ai162
942	11.206	-0.0069351	0.014238	0.312649	0.347685					278	402	s01	aldh	ai162
943	6.6127	-0.00297348	0.00967902	0.312206	0.332851					226	444	s01	aldh	ai162
944	-26.8657	0.102829	-0.0924579	0.412663	0.301798					106	420	s01	aldh	ai162
945	15.1694	-0.0338368	0.0503896	0.308422	0.355208					314	388	s01	aldh	ai162
946	6.24343	0.00369408	-0.00538244	0.315345	0.335033					346	396	s01	aldh	ai162
947	11.4982	-0.0177985	0.0398435	0.310673	0.346395					198	126	s01	aldh	ai162
948	3.2458	-0.0241429	0.0316993	0.324806	0.335349	9.1737	0.0485724			198	22	s01	aldh	ai162
949	10.1331	-0.02486	0.0345354	0.318766	0.351067					222	52	s01	aldh	ai162
950	11.0585	-0.0417561	0.0731262	0.316873	0.351915					476	408	s01	aldh	ai162
951	30.2795	-0.00769569	-0.00957017	0.310301	0.404259					100	16	s01	aldh	ai162
952	7.52764	0.0432443	-0.0440768	0.32451	0.348938					492	370	s01	aldh	ai162
953	10.2512	-0.0514324	0.0649266	0.312021	0.344006	28.4284	0.0468554			98	86	s01	aldh	ai162
954	6.669	0.0111359	-0.00743303	0.318041	0.339251					246	172	s01	aldh	ai162
955	10.7685	-0.00682936	-0.00921233	0.322666	0.357412					226	2	s01	aldh	ai162
956	12.0985	-0.0203883	0.0217295	0.315437	0.3536					212	60	s01	aldh	ai162
957	3.54726	-0.0287181	0.0359511	0.336332	0.348263					474	496	s01	aldh	ai162
958	14.0518	-0.00834792	0.0135134	0.307914	0.351181					350	80	s01	aldh	ai162
959	6.23665	-0.000304795	-0.0020869	0.31203	0.33149					328	394	s01	aldh	ai162
960	3.70047	-0.00929452	0.0264982	0.329728	0.341929					444	374	s01	aldh	ai162
961	13.2759	-0.0295585	0.0476842	0.304969	0.345457					72	128	s01	aldh	ai162
962	10.6356	-0.0238071	0.0346642	0.312324	0.345541					161	32	s01	aldh	ai162
963	5.95464	-0.0170712	0.0291801	0.31283	0.331458			8.73685	0.0565818	186	76	s01	aldh	ai162
964	3.87147	0.00406819	0.00439682	0.318759	0.3311					418	58	s01	aldh	ai162
965	1.48614	-0.023928	0.0374774	0.319214	0.323958					450	432	s01	aldh	ai162
966	5.17937	0.022809	-0.0236163	0.32778	0.344757	11.9628	0.0344837			8	175	s01	aldh	ai162
967	14.2282	-0.0258363	0.0444033	0.316502	0.361534					274	404	s01	aldh	ai162
968	-6.85327	0.0674682	-0.0666371	0.353899	0.329645	36.2915	0.0479349			202	6	s01	aldh	ai162
969	20.9105	-0.0453369	0.0555779	0.312222	0.377509	7.09029	0.0235782	34.5778	0.0666641	102	142	s01	aldh	ai162
970	5.86027	0.0189016	0.00896297	0.323117	0.342053	10.5178	0.0390258			134	504	s01	aldh	ai162
971	5.8996	0.000507762	0.00742434	0.3174	0.336125					360	322	s01	aldh	ai162
972	13.5606	-0.0536106	0.0841554	0.304424	0.345706					346	296	s01	aldh	ai162
973	6.89652	-0.0170875	0.0355284	0.317622	0.339527					108	496	s01	aldh	ai162
974	3.44688	0.00519056	-0.0247137	0.321544	0.332628					84	455	s01	aldh	ai162
975	3.37603	0.000568193	0.00501166	0.322131	0.333006					60	384	s01	aldh	ai162
976	4.61354	0.0458278	-0.0440671	0.321877	0.336727					464	394	s01	aldh	ai162
977	9.04199	0.011552	-0.0184329	0.314878	0.343349					228	468	s01	aldh	ai162
978	8.69289	-0.0287727	0.0602179	0.31832	0.345991					178	76	s01	aldh	ai162
979	6.64235	-0.0134263	0.0396872	0.32248	0.343901					454	428	s01	aldh	ai162
980	13.2602	0.0258168	-0.0270434	0.315485	0.357319			14.3822	0.0492337	426	458	s01	aldh	ai162
981	17.7367	-0.0273385	0.0356985	0.305378	0.359542					256	138	s01	aldh	ai162
982	-1.8424	-0.0045183	0.00635386	0.320176	0.314277					240	508	s01	aldh	ai162
983	16.0601	-0.0164258	0.0370513	0.307815	0.35725					432	500	s01	aldh	ai162
984	13.4699	0.00383271	0.00767395	0.309664	0.351376					96	144	s01	aldh	ai162
985	-0.738286	0.0206115	-0.0138152	0.32521	0.322809	6.183	0.0501003			317	507	s01	aldh	ai162
986	8.60313	-0.0153874	0.0250314	0.311832	0.338659					299	462	s01	aldh	ai162
987	0.293788	0.0127482	-0.00468779	0.32691	0.327871					297	71	s01	aldh	ai162
988	4.36457	0.0122855	-0.0263343	0.33263	0.347148					16	148	s01	aldh	ai162
989	4.43717	-0.00512161	0.00721992	0.32001	0.334209					162	100	s01	aldh	ai162
990	10.6588	-0.00803793	0.0253524	0.319204	0.353227					188	94	s01	aldh	ai162
991	12.4223	-0.0175391	0.0227925	0.312396	0.351203					270	42	s01	aldh	ai162
992	28.9904	-0.0271912	0.0467815	0.310499	0.400513					76	78	s01	aldh	ai162
993	0.818171	0.0204971	-0.0188562	0.319314	0.321926					347	387	s01	aldh	ai162
994	8.97746	0.00526801	-0.00482688	0.313738	0.341904					57	149	s01	aldh	ai162
995	1.65413	-0.00761673	0.00603602	0.323972	0.329331			9.98017	0.0411415	238	116	s01	aldh	ai162
996	4.13248	0.0126316	-0.0086505	0.317029	0.330131					290	508	s01	aldh	ai162
997	11.2658	0.00157383	-0.0153792	0.318484	0.354364					470	426	s01	aldh	ai162
998	10.4711	0.0150088	-0.0267371	0.315182	0.348185	5.57814	0.0540602			88	284	s01	aldh	ai162
999	8.15867	0.00380961	-0.00667993	0.311565	0.336985					160	204	s01	aldh	ai162
1000	2.77155	0.0156662	-0.025086	0.338032	0.3474					176	8	s01	aldh	ai162
1001	6.18512	0.00549161	-0.00292937	0.316243	0.335803					280	370	s01	aldh	ai162
1002	-7.85504	-0.0132465	0.0368628	0.385534	0.35525			50.3041	0.10295	164	80	s01	aldh	ai162
1003	13.811	-0.0451587	0.0452247	0.312357	0.355497					44	182	s01	aldh	ai162
1004	4.07039	-0.0158252	0.0325059	0.335534	0.349192					40	262	s01	aldh	ai162
1005	9.11497	-0.0355649	0.0595886	0.313228	0.341779					366	380	s01	aldh	ai162
1006	-5.49761	0.0101679	-0.00292449	0.339194	0.320547					160	14	s01	aldh	ai162
1007	9.52706	0.0187927	-0.00922361	0.320349	0.350869	27.017	0.0485347			24	244	s01	aldh	ai162
1008	9.7297	-0.000904537	0.00690697	0.309517	0.339632					58	464	s01	aldh	ai162
1009	9.94035	-0.0365092	0.0478806	0.323859	0.356051	22.111	0.0510654			1	185	s01	aldh	ai162
1010	8.04287	-0.0445434	0.0538302	0.31548	0.340853					314	500	s01	aldh	ai162
1011	7.29069	-0.0192663	0.0364264	0.310361	0.332988					158	236	s01	aldh	ai162
1012	27.0567	0.0137463	-0.0044695	0.316927	0.402677					56	88	s01	aldh	ai162
1013	13.4992	0.00564776	0.00912523	0.314994	0.357516					56	242	s01	aldh	ai162
1014	0.611389	-0.0952526	0.112871	0.345859	0.347973					118	2	s01	aldh	ai162
1015	13.5838	-0.0104017	0.0285408	0.311269	0.353551					485	424	s01	aldh	ai162
1016	15.9261	-0.088605	0.122532	0.311683	0.361322					178	28	s01	aldh	ai162
1017	8.12989	0.00219424	0.00558105	0.316961	0.342729					286	416	s01	aldh	ai162
1018	13.2492	-0.0128447	0.0196235	0.313385	0.354906					279	409	s01	aldh	ai162
1019	0.890693	0.0154751	-0.0148004	0.328589	0.331515			21.2037	0.0498465	122	508	s01	aldh	ai162
1020	1.90847	0.00193853	0.00567828	0.31821	0.324283					158	448	s01	aldh	ai162
1021	13.3598	-0.0129294	0.0385748	0.319937	0.36268					72	178	s01	aldh	ai162
1022	5.7974	-0.0178749	0.00339226	0.312706	0.330835			4.36843	0.0324485	122	306	s01	aldh	ai162
1023	19.1644	-0.2003	0.215408	0.302883	0.360928					122	62	s01	aldh	ai162
1024	-11.107	-0.112672	0.127355	0.389964	0.346651					40	468	s01	aldh	ai162
1025	19.1741	0.00908383	0.00367199	0.325051	0.387376	14.9535	0.0179942			80	90	s01	aldh	ai162
1026	-20.6959	0.0789081	-0.0885029	0.419947	0.333036					58	144	s01	aldh	ai162
1027	1.47309	0.00213009	0.0180434	0.320589	0.325312			16.1968	0.0634244	73	456	s01	aldh	ai162
1028	-9.59939	-0.270929	0.286255	0.400801	0.362327					10	500	s01	aldh	ai162
1029	7.14865	0.0248	-0.0211967	0.319653	0.342503					72	420	s01	aldh	ai162
1030	9.77218	-0.0137058	0.0260509	0.318901	0.350064					446	456	s01	aldh	ai162
1031	9.3285	-0.00778511	0.0181574	0.312527	0.341682					16	282	s01	aldh	ai162
1032	5.71814	0.00462596	-0.0201352	0.313519	0.331446					140	116	s01	aldh	ai162
1033	-0.294232	0.0415399	-0.0463039	0.32202	0.321072					294	416	s01	aldh	ai162
1034	-0.55974	0.128817	-0.173135	0.331021	0.329168			25.5049	0.0791538	280	110	s01	aldh	ai162
1035	18.4109	-0.0484432	0.0708621	0.304279	0.360299					318	444	s01	aldh	ai162
1036	10.7861	-0.0285675	0.0411021	0.315145	0.349137	14.2478	0.0338369			8	386	s01	aldh	ai162
1037	4.60072	0.000404355	0.00449391	0.320941	0.335707					260	400	s01	aldh	ai162
1038	13.1392	-0.015162	0.000571679	0.333561	0.377388					32	106	s01	aldh	ai162
1039	5.74511	-0.00472204	0.00595471	0.319193	0.337531					238	24	s01	aldh	ai162
1040	21.3642	-0.0601133	0.0953953	0.302193	0.366754			34.3762	0.0891857	10	304	s01	aldh	ai162
1041	10.5365	-0.00827996	0.0274714	0.309409	0.342009					5	273	s01	aldh	ai162
1042	10.8003	-0.00444111	0.0150406	0.309367	0.342779					128	170	s01	aldh	ai162
1043	7.26943	-0.000593663	0.00126911	0.316569	0.339582					366	362	s01	aldh	ai162
1044	2.97221	0.0191547	-0.0230235	0.315904	0.325293					368	471	s01	aldh	ai162
1045	1.50172	0.0273138	-0.0421981	0.31838	0.323161					48	349	s01	aldh	ai162
1046	6.56807	-0.00810983	0.0123795	0.316633	0.337429					130	146	s01	aldh	ai162
1047	10.6421	-0.0141339	0.00772386	0.316769	0.35048					212	28	s01	aldh	ai162
1048	5.27892	-0.00580735	0.0170965	0.319456	0.33632					414	318	s01	aldh	ai162
1049	8.65181	-0.00922522	0.00930102	0.313263	0.340366			35.9555	0.0728637	220	374	s01	aldh	ai162
1050	14.9599	-0.00894044	0.0170891	0.305148	0.350798					30	226	s01	aldh	ai162
1051	12.9379	-0.00417596	0.0194608	0.311402	0.351691					246	422	s01	aldh	ai162
1052	-2.9563	0.0232719	-0.0177585	0.343731	0.333569					50	458	s01	aldh	ai162
1053	8.85555	0.00575358	-0.00383653	0.314556	0.342412					206	206	s01	aldh	ai162
1054	11.4571	-0.0444379	0.0734564	0.309662	0.34514			11.862	0.044743	116	186	s01	aldh	ai162
1055	-5.32466	-0.0141895	-0.0504115	0.348916	0.330337					81	27	s01	aldh	ai162
1056	17.8271	0.00144241	0.00636282	0.31198	0.367597					374	378	s01	aldh	ai162
1057	-0.670387	0.0287758	-0.0183095	0.333371	0.331136					468	380	s01	aldh	ai162
1058	1.20115	0.00572699	-0.00401343	0.320101	0.323946					327	488	s01	aldh	ai162
1059	2.52739	0.00357902	-0.00604839	0.318844	0.326902					184	494	s01	aldh	ai162
1060	9.35017	-0.0343643	0.0512797	0.30726	0.335989					252	358	s01	aldh	ai162
1061	2.73471	-0.00849491	0.000487934	0.326594	0.335526			23.8583	0.0435976	68	488	s01	aldh	ai162
1062	7.46112	-0.0134174	0.0263738	0.311906	0.335178					282	462	s01	aldh	ai162
1063	3.53883	0.0226543	-0.0245755	0.318708	0.329986					167	487	s01	aldh	ai162
1064	11.5768	-0.0297377	0.0523528	0.310716	0.346687					268	484	s01	aldh	ai162
1065	7.36183	-0.0413392	0.0512018	0.312699	0.33572					420	464	s01	aldh	ai162
1066	15.2404	-0.0124216	0.02336	0.307969	0.354905					413	8	s01	aldh	ai162
1067	4.72078	-0.00778376	0.0136999	0.312734	0.327498					414	484	s01	aldh	ai162
1068	6.64508	-0.0232431	0.0247544	0.309036	0.329572					246	414	s01	aldh	ai162
1069	12.1605	-0.0275721	0.0542426	0.305095	0.342196					81	329	s01	aldh	ai162
1070	20.6248	-0.00476567	-0.0198915	0.318633	0.384351	20.5652	0.0464274			16	95	s01	aldh	ai162
1071	-6.42678	0.0682135	-0.0840017	0.333528	0.312093	12.198	0.0419938			374	468	s01	aldh	ai162
1072	7.95937	0.00110565	0.0119061	0.311876	0.336699					284	470	s01	aldh	ai162
1073	8.88893	0.00603864	-0.00400777	0.31629	0.344405					18	326	s01	aldh	ai162
1074	13.8641	-0.00734977	0.0200617	0.312248	0.355538					174	214	s01	aldh	ai162
1075	1.29916	0.0181127	-0.015293	0.323009	0.327205					288	30	s01	aldh	ai162
1076	12.6942	-0.0162371	0.032669	0.308968	0.348189					56	220	s01	aldh	ai162
1077	7.88957	-0.0211246	0.0292222	0.304353	0.328365					158	501	s01	aldh	ai162
1078	12.7047	-0.029318	0.05018	0.310188	0.349597					220	60	s01	aldh	ai162
1079	9.89452	0.0137274	-0.0246432	0.313137	0.344121					18	157	s01	aldh	ai162
1080	-1.27343	0.100698	-0.183126	0.362066	0.357455					12	482	s01	aldh	ai162
1081	14.6289	-0.0286393	0.0497972	0.304963	0.349576					232	452	s01	aldh	ai162
1082	-26.5994	-0.0658732	0.134586	0.562088	0.412576					488	506	s01	aldh	ai162
1083	6.88219	0.00765186	-0.0109177	0.318313	0.34022			27.1178	0.0443722	240	120	s01	aldh	ai162
1084	-20.3493	0.0439298	-0.123421	0.428575	0.341363					26	508	s01	aldh	ai162
1085	56.189	-0.0930854	0.147447	0.31622	0.493902	43.9531	0.067229			4	2	s01	aldh	ai162
1086	9.33535	0.0114955	0.00257689	0.314826	0.344216					206	442	s01	aldh	ai162
1087	22.3784	-0.0258704	0.0380716	0.30985	0.379189	3.66276	0.0190398	23.1527	0.0783183	72	78	s01	aldh	ai162
1088	6.59458	-0.00326358	0.0209701	0.322063	0.343302					8	276	s01	aldh	ai162
1089	4.81902	0.0030414	0.000455313	0.32211	0.337632	5.81337	0.0291394			320	488	s01	aldh	ai162
1090	5.86297	-0.00295408	0.0145168	0.315614	0.334118					236	254	s01	aldh	ai162
1091	6.73854	-0.0180166	0.0261134	0.314486	0.335678					350	484	s01	aldh	ai162
1092	4.88647	-0.00892671	0.00815938	0.322963	0.338744					116	496	s01	aldh	ai162
1093	-4.83339	0.063591	-0.06712	0.330067	0.314113	2.85628	0.0245275			370	464	s01	aldh	ai162
1094	12.4074	-0.0239608	0.0445811	0.30801	0.346226			9.00568	0.0586485	280	360	s01	aldh	ai162
1095	9.88841	-0.0164023	0.0190489	0.313608	0.344619					107	488	s01	aldh	ai162
1096	11.6112	-0.014588	0.0200869	0.31169	0.347881	10.1146	0.0340811			54	374	s01	aldh	ai162
1097	3.70961	0.0331217	-0.0302899	0.321175	0.33309					478	166	s01	aldh	ai162
1098	13.2701	-0.048813	0.0767753	0.308396	0.349321					285	452	s01	aldh	ai162
1099	-0.973143	0.0147689	-0.0100613	0.320776	0.317655					314	88	s01	aldh	ai162
1100	11.7919	-0.0288344	0.035679	0.310359	0.346956			14.483	0.0882583	84	68	s01	aldh	ai162
1101	11.6682	-0.0282887	0.033168	0.312564	0.349034					152	115	s01	aldh	ai162
1102	7.17759	0.00443535	0.000606353	0.317608	0.340404					138	468	s01	aldh	ai162
1103	36.804	-0.171552	0.255714	0.308916	0.422609					508	18	s01	aldh	ai162
1104	-3.89716	0.0337729	-0.0340335	0.330601	0.317717	9.64414	0.0271341			454	314	s01	aldh	ai162
1105	7.66431	0.0036609	-0.00371818	0.311945	0.335853					405	458	s01	aldh	ai162
1106	12.053	-0.0311025	0.0464792	0.305294	0.34209					81	361	s01	aldh	ai162
1107	6.45931	-0.0110811	0.0167148	0.318311	0.338872					148	478	s01	aldh	ai162
1108	11.4456	-0.0326227	0.0585886	0.306583	0.341673					258	358	s01	aldh	ai162
1109	20.0565	-0.108784	0.150491	0.326434	0.391905	44.2555	0.0530113			178	4	s01	aldh	ai162
1110	5.61902	-0.000717569	0.00491622	0.315681	0.33342					352	8	s01	aldh	ai162
1111	4.7517	0.0229266	-0.0171911	0.323348	0.338712	37.0644	0.0432383			8	224	s01	aldh	ai162
1112	1.33871	0.0283698	-0.0147373	0.322197	0.32651					130	454	s01	aldh	ai162
1113	4.15248	0.0132185	-0.00419907	0.319746	0.333024					342	476	s01	aldh	ai162
1114	8.86837	-0.0143842	0.0337083	0.319079	0.347376					471	20	s01	aldh	ai162
1115	32.5373	-0.0488994	0.0840417	0.31012	0.411025			30.243	0.100195	68	38	s01	aldh	ai162
1116	2.81535	0.00354843	-0.00304414	0.316413	0.325322					262	468	s01	aldh	ai162
1117	11.7057	-0.0514345	0.0667299	0.305896	0.341703					400	320	s01	aldh	ai162
1118	3.52502	-6.53e-05	0.0134045	0.325048	0.336506					188	64	s01	aldh	ai162
1119	3.79025	0.0146565	-0.0258288	0.31865	0.330728					490	420	s01	aldh	ai162
1120	3.0355	-0.00258622	0.00857856	0.321951	0.331723					118	466	s01	aldh	ai162
1121	7.52647	0.0079783	0.00642183	0.318481	0.342451					226	372	s01	aldh	ai162
1122	4.72985	-0.0156485	0.0364883	0.321553	0.336762			8.56884	0.0591043	156	144	s01	aldh	ai162
1123	8.30264	-0.0193482	0.03404	0.323323	0.350168					84	480	s01	aldh	ai162
1124	5.73498	0.0378244	-0.035896	0.321572	0.340014					128	54	s01	aldh	ai162
1125	8.0776	0.00585201	-0.0144764	0.31	0.335041					178	223	s01	aldh	ai162
1126	-30.0478	-0.193545	0.168394	0.478912	0.335009			36.6948	0.0983289	5	495	s01	aldh	ai162
1127	6.1859	-0.0159631	0.0183712	0.317822	0.337482					90	266	s01	aldh	ai162
1128	8.67097	-0.0221297	0.0240107	0.31256	0.339662					320	452	s01	aldh	ai162
1129	-0.668446	0.11296	-0.189599	0.33667	0.334419					75	16	s01	aldh	ai162
1130	7.51779	-0.0183317	0.0305109	0.315863	0.339609			7.32551	0.0405573	376	298	s01	aldh	ai162
1131	12.0895	-0.0266716	0.0427097	0.308835	0.346171					348	40	s01	aldh	ai162
1132	5.42417	-0.00158629	0.00215681	0.323187	0.340717	10.753	0.0138255			40	380	s01	aldh	ai162
1133	0.733645	0.00054305	0.00155429	0.326262	0.328656					211	142	s01	aldh	ai162
1134	3.39148	0.0263069	-0.035746	0.325634	0.336678			8.63604	0.0589273	95	175	s01	aldh	ai162
1135	7.64222	-0.0127959	0.0298782	0.315938	0.340082					296	286	s01	aldh	ai162
1136	1.19352	0.00350223	-0.00696639	0.326177	0.33007					58	458	s01	aldh	ai162
1137	18.3352	-0.0395218	0.0401938	0.31206	0.369277	5.54454	0.061286			110	52	s01	aldh	ai162
1138	25.2142	-0.0352627	0.0698491	0.307725	0.385316			48.4559	0.142477	334	415	s01	aldh	ai162
1139	1.78816	-0.0209972	0.0364189	0.334223	0.3402	24.2616	0.0412518			44	380	s01	aldh	ai162
1140	5.11691	0.00433566	-0.00245258	0.312468	0.328457					50	216	s01	aldh	ai162
1141	3.3034	0.0287019	-0.0280783	0.322363	0.333012	33.2336	0.0654681	10.1818	0.0319035	294	114	s01	aldh	ai162
1142	4.08549	0.00270341	0.000503843	0.316401	0.329327					128	394	s01	aldh	ai162
1143	12.9574	-0.000217715	0.00691214	0.305151	0.344691					31	242	s01	aldh	ai162
1144	11.6037	-0.0153569	0.00629743	0.314644	0.351154					48	152	s01	aldh	ai162
1145	0.817256	0.0304665	-0.0360149	0.326308	0.328975			7.35912	0.0364168	384	448	s01	aldh	ai162
1146	7.95792	-0.0161114	0.0898075	0.370766	0.400271					64	34	s01	aldh	ai162
1147	10.044	-0.00606972	0.0210098	0.311963	0.343296					130	140	s01	aldh	ai162
1148	13.1415	-0.016241	0.0352803	0.306875	0.347203					306	400	s01	aldh	ai162
1149	7.17875	-0.0128443	0.0208096	0.312256	0.334672					388	339	s01	aldh	ai162
1150	14.405	0.0206106	-0.0135963	0.316793	0.362427					118	46	s01	aldh	ai162
1151	12.0588	-0.0185525	0.0370128	0.309613	0.346949					64	218	s01	aldh	ai162
1152	10.667	-0.00970618	0.0184548	0.309429	0.342436					272	416	s01	aldh	ai162
1153	-52.0694	0.0495776	-0.0628668	0.498306	0.238841					473	2	s01	aldh	ai162
1154	6.55489	-0.00579244	0.0170415	0.312073	0.332529					375	319	s01	aldh	ai162
1155	11.5032	0.0344184	-0.0675527	0.331282	0.36939	40.2231	0.0775332			106	22	s01	aldh	ai162
1156	-1.80266	0.0552476	-0.0608687	0.331826	0.325844	19.7923	0.062675			288	116	s01	aldh	ai162
1157	4.50986	-0.01825	0.00656383	0.316318	0.330583					294	426	s01	aldh	ai162
1158	-52.6021	0.0660774	-0.0779892	0.566011	0.268277					2	404	s01	aldh	ai162
1159	-16.8531	0.0398797	-0.0453271	0.380222	0.316143	24.0263	0.0913784			466	138	s01	aldh	ai162
1160	2.44803	0.0264093	-0.0500039	0.319019	0.326828					250	332	s01	aldh	ai162
1161	22.1965	-0.0636455	0.0937364	0.300207	0.366843					4	134	s01	aldh	ai162
1162	8.58799	-0.0564623	0.0605464	0.320214	0.347714					52	122	s01	aldh	ai162
1163	12.5033	-0.00951629	0.0219686	0.302152	0.339931					50	246	s01	aldh	ai162
1164	10.4318	-0.0405241	0.0713899	0.30994	0.342273					192	482	s01	aldh	ai162
1165	5.26854	-0.00312912	0.0104786	0.315707	0.33234	24.9	0.0557238			150	300	s01	aldh	ai162
1166	7.85468	0.057609	-0.112547	0.320615	0.345798					94	112	s01	aldh	ai162
1167	6.39664	0.0112791	-0.00040526	0.318082	0.338429					244	476	s01	aldh	ai162
1168	-1.4197	0.00401473	-0.00604456	0.329619	0.32494	41.2312	0.0563116			238	186	s01	aldh	ai162
1169	8.57658	0.01676	-0.0205612	0.321729	0.349323					372	482	s01	aldh	ai162
1170	-0.809356	0.004214	-0.00171145	0.32296	0.320346					320	360	s01	aldh	ai162
1171	7.54711	0.00348491	0.00482932	0.314542	0.338281					351	91	s01	aldh	ai162
1172	5.55121	-0.00421789	0.0177377	0.316802	0.334388					410	404	s01	aldh	ai162
1173	0.499239	0.0110356	-0.0157106	0.324445	0.326065					327	435	s01	aldh	ai162
1174	3.84367	-0.0135177	0.0354962	0.34572	0.359008	26.681	0.0726754			38	414	s01	aldh	ai162
1175	13.4915	-0.0229754	0.0379521	0.306284	0.347606					74	184	s01	aldh	ai162
1176	7.17653	-0.00271529	0.00358487	0.308805	0.330967					258	412	s01	aldh	ai162
1177	-3.06801	0.0368785	-0.0899516	0.346664	0.336028					115	485	s01	aldh	ai162
1178	7.40795	-0.011041	0.00469229	0.311213	0.334267					368	436	s01	aldh	ai162
1179	6.44717	0.00313044	0.00615078	0.320728	0.341406					102	148	s01	aldh	ai162
1180	6.01904	-0.0304585	0.0366525	0.326624	0.346284					48	162	s01	aldh	ai162
1181	5.43143	-0.00174946	0.0144935	0.314236	0.331303					68	226	s01	aldh	ai162
1182	6.09482	-0.0134824	0.0190245	0.31224	0.331271					285	137	s01	aldh	ai162
1183	9.46525	-0.0116914	0.0250035	0.312203	0.341754					356	62	s01	aldh	ai162
1184	3.31423	0.0208374	-0.017493	0.32322	0.333933					272	121	s01	aldh	ai162
1185	1.72591	0.0152911	-0.0110852	0.324009	0.329601					462	30	s01	aldh	ai162
1186	13.8537	-0.0413234	0.0637455	0.305405	0.347715					344	68	s01	aldh	ai162
1187	9.77713	0.00423631	0.00149229	0.317503	0.348546					384	20	s01	aldh	ai162
1188	3.1065	0.00303324	0.000822512	0.317353	0.327212					322	188	s01	aldh	ai162
1189	4.41731	0.0716978	-0.0831742	0.3271	0.341549			21.3045	0.0855621	266	450	s01	aldh	ai162
1190	0.100046	0.0198341	-0.023845	0.326669	0.326995					12	210	s01	aldh	ai162
1191	-2.1854	0.0170894	-0.0194218	0.325056	0.317952					91	423	s01	aldh	ai162
1192	3.35087	0.0387941	-0.040935	0.321855	0.33264	13.8446	0.0723342			234	108	s01	aldh	ai162
1193	-2.07499	-0.00369602	0.00921289	0.332349	0.325453					12	382	s01	aldh	ai162
1194	7.69742	-0.0169706	0.0196891	0.314805	0.339037					90	430	s01	aldh	ai162
1195	10.3084	-0.0662007	0.0796962	0.301776	0.332884					75	476	s01	aldh	ai162
1196	-1.14216	0.02511	-0.0312584	0.323085	0.319395					354	456	s01	aldh	ai162
1197	9.44657	-0.018828	0.00701314	0.308112	0.337218					11	159	s01	aldh	ai162
1198	-0.453056	0.0487401	-0.105713	0.318994	0.317549			24.4296	0.0508381	38	286	s01	aldh	ai162
1199	9.40009	-0.0065609	0.0275145	0.312618	0.342005					124	466	s01	aldh	ai162
1200	5.46079	0.00215361	0.00615502	0.315494	0.332723					301	470	s01	aldh	ai162
1201	16.6669	-0.0822596	0.106945	0.306097	0.357114					98	91	s01	aldh	ai162
1202	-6.62975	0.0228488	-0.0441502	0.348995	0.325858			6.65345	-4.4e-05	380	364	s01	aldh	ai162
1203	-1.50939	0.00355325	0.00403609	0.326272	0.321347					440	74	s01	aldh	ai162
1204	3.01912	-0.00129113	0.00454672	0.319466	0.329111			3.32672	0.0268173	476	88	s01	aldh	ai162
1205	1.77135	0.00314146	0.00891272	0.317425	0.323047					114	382	s01	aldh	ai162
1206	9.26015	-0.0384198	0.0472285	0.31976	0.34937	7.42632	0.0566067			256	4	s01	aldh	ai162
1207	8.54983	-0.016747	0.0261872	0.311084	0.337682					116	454	s01	aldh	ai162
1208	11.0784	-0.0316532	0.0489003	0.307822	0.341923					342	380	s01	aldh	ai162
1209	10.8769	-0.015792	0.0278817	0.312507	0.346498	17.9778	0.0415288			350	56	s01	aldh	ai162
1210	0.211067	-0.0205044	0.0299933	0.324438	0.325123					106	288	s01	aldh	ai162
1211	14.4241	-0.0241616	0.0435058	0.307831	0.352233					120	192	s01	aldh	ai162
1212	-5.49184	-0.000957663	-0.00296515	0.329223	0.311143					133	35	s01	aldh	ai162
1213	11.882	-0.0409284	0.0634952	0.30869	0.345369					398	492	s01	aldh	ai162
1214	3.4954	-0.0131087	0.0247482	0.320392	0.331591			25.7401	0.0605912	376	336	s01	aldh	ai162
1215	9.63153	-0.035637	0.0607873	0.317133	0.347678					330	326	s01	aldh	ai162
1216	15.0378	-0.0469938	0.086572	0.309952	0.356561			22.1446	0.0661546	40	166	s01	aldh	ai162
1217	2.66203	0.00240098	-0.00767975	0.318599	0.32708					348	378	s01	aldh	ai162
1218	26.6069	-0.0256242	0.0537902	0.338377	0.428408					112	41	s01	aldh	ai162
1219	6.73515	0.0034062	-0.000718541	0.312746	0.33381					324	498	s01	aldh	ai162
1220	9.3205	0.000255721	0.0123343	0.309521	0.33837					382	326	s01	aldh	ai162
1221	42.9913	-0.132168	0.157484	0.313375	0.448099					131	14	s01	aldh	ai162
1222	4.21234	-0.00142528	-0.00174258	0.319841	0.333314	36.1571	0.03239			119	229	s01	aldh	ai162
1223	9.41464	-0.0198165	0.0393307	0.311731	0.341079					301	415	s01	aldh	ai162
1224	6.45002	-0.00237543	0.000307794	0.314878	0.335187					373	81	s01	aldh	ai162
1225	5.59671	0.0111646	-0.0158543	0.307618	0.324835					276	428	s01	aldh	ai162
1226	-0.0441513	0.0485371	-0.0541488	0.328873	0.328727	4.43563	0.0306991	7.79596	0.0246177	208	68	s01	aldh	ai162
1227	2.96078	0.0337801	-0.0790561	0.323346	0.33292					384	438	s01	aldh	ai162
1228	8.00767	-0.0228211	0.0297636	0.317128	0.342522					344	40	s01	aldh	ai162
1229	-9.41417	0.0156924	-0.00702835	0.341912	0.309724					144	508	s01	aldh	ai162
1230	9.37131	-0.0178361	0.0287748	0.317554	0.347313					152	106	s01	aldh	ai162
1231	2.68072	-0.0177984	0.0249375	0.327338	0.336113					156	34	s01	aldh	ai162
1232	8.78931	-0.0323491	0.0469572	0.307312	0.334322					230	198	s01	aldh	ai162
1233	13.1997	-0.00741256	0.0184504	0.309096	0.349896			8.03118	0.0542261	42	160	s01	aldh	ai162
1234	6.0229	0.0745001	-0.0694228	0.330819	0.350744					59	395	s01	aldh	ai162
1235	-0.979497	-0.00751945	0.0256425	0.330995	0.327753					154	71	s01	aldh	ai162
1236	5.88194	-0.0191573	0.0290364	0.314115	0.332591					344	294	s01	aldh	ai162
1237	1.68801	-0.00545837	-0.00890076	0.322702	0.32815			6.98948	0.0566762	38	440	s01	aldh	ai162
1238	12.7421	-0.0232586	0.037874	0.311745	0.351468					400	32	s01	aldh	ai162
1239	9.93872	-0.0115799	0.0134501	0.31316	0.344284			32.5616	0.0269114	12	338	s01	aldh	ai162
1240	9.54991	-0.0012374	-0.0132482	0.31315	0.343056					31	250	s01	aldh	ai162
1241	14.434	-0.102862	0.128515	0.313261	0.358477			47.7167	0.072915	98	73	s01	aldh	ai162
1242	-0.829426	-0.00066482	0.00502754	0.327833	0.325114					307	18	s01	aldh	ai162
1243	0.617185	0.0118737	-0.0176809	0.320735	0.322714					208	496	s01	aldh	ai162
1244	-2.20282	0.0476002	-0.0560119	0.328843	0.3216	46.675	0.0331783			326	98	s01	aldh	ai162
1245	22.3635	-0.0423227	0.0582116	0.3012	0.368559					42	90	s01	aldh	ai162
1246	10.0248	-0.0316851	0.0494639	0.317442	0.349265	11.7948	0.029633			118	88	s01	aldh	ai162
1247	10.5358	-0.0351028	0.0646394	0.313946	0.347023					454	396	s01	aldh	ai162
1248	30.5512	-0.0415763	0.0655224	0.288723	0.376932			6.92228	0.0317112	509	69	s01	aldh	ai162
1249	4.62039	-0.00429946	0.0137307	0.315624	0.330207					236	420	s01	aldh	ai162
1250	9.54104	-0.0178804	0.0344558	0.31669	0.346905					306	464	s01	aldh	ai162
1251	9.33317	-0.0293923	0.0525497	0.31568	0.345143					154	148	s01	aldh	ai162
1252	8.60737	-0.012511	0.0286081	0.318976	0.346431	25.0344	0.0660189	19.8259	0.0825583	404	324	s01	aldh	ai162
1253	79.4366	-0.017776	0.0392784	0.301317	0.540673					77	84	s01	aldh	ai162
1254	30.5051	0.300923	-0.3356	0.392561	0.512312					64	476	s01	aldh	ai162
1255	9.21234	-0.0130207	0.0249571	0.30831	0.336712					267	373	s01	aldh	ai162
1256	10.3492	0.00173178	0.00344736	0.315152	0.347768					428	450	s01	aldh	ai162
1257	-3.36312	-0.00300357	0.0196377	0.362079	0.349902					11	489	s01	aldh	ai162
1258	10.7531	-0.0236394	0.0382116	0.314911	0.348774					46	178	s01	aldh	ai162
1259	10.3196	-0.00573198	0.0167996	0.310775	0.342846					249	437	s01	aldh	ai162
1260	8.87096	0.000263371	0.0131975	0.322177	0.350757					275	93	s01	aldh	ai162
1261	8.35859	0.0115535	-0.00230636	0.319856	0.346591					37	201	s01	aldh	ai162
1262	9.6152	-0.0434337	0.0682224	0.311496	0.341447					46	212	s01	aldh	ai162
1263	4.35307	-0.000604391	0.00100915	0.32051	0.334462					102	446	s01	aldh	ai162
1264	8.05353	0.0015273	-0.0123971	0.315696	0.34112					256	54	s01	aldh	ai162
1265	-1.07381	0.00433119	0.00298654	0.318517	0.315097					281	476	s01	aldh	ai162
1266	12.2893	-0.031305	0.0515672	0.314905	0.353605					46	324	s01	aldh	ai162
1267	-5.36976	0.0504001	-0.0542246	0.339789	0.321543			6.82147	0.0436153	248	38	s01	aldh	ai162
1268	13.0819	-0.043136	0.0694633	0.312599	0.353493					48	172	s01	aldh	ai162
1269	8.84176	-0.0210506	0.042391	0.311618	0.33917					418	380	s01	aldh	ai162
1270	4.09414	-0.0102788	0.00724996	0.320651	0.333779	5.20851	0.0344659	25.3033	0.0318855	453	448	s01	aldh	ai162
1271	2.73136	-0.00383486	0.0188263	0.314328	0.322913					280	366	s01	aldh	ai162
1272	12.0005	-0.0156246	0.0213075	0.304921	0.341513					378	198	s01	aldh	ai162
1273	5.36205	-0.00180237	0.00953898	0.312438	0.329191					144	144	s01	aldh	ai162
1274	6.20622	-0.00335461	0.00383657	0.314299	0.333805					364	64	s01	aldh	ai162
1275	4.73579	-0.010177	0.00899523	0.315676	0.330625					374	6	s01	aldh	ai162
1276	23.6203	-0.059089	0.0927128	0.311229	0.384742					4	130	s01	aldh	ai162
1277	0.517005	-0.000221996	-0.00070498	0.325749	0.327434					224	340	s01	aldh	ai162
1278	7.38704	-0.0281224	0.0394898	0.31426	0.337474					186	486	s01	aldh	ai162
1279	10.7121	0.0393392	-0.0606879	0.376178	0.416475					99	42	s01	aldh	ai162
1280	8.52552	-0.00802541	0.00763798	0.31342	0.34014					299	440	s01	aldh	ai162
1281	10.7381	-0.0536311	0.0883348	0.312408	0.345955					442	380	s01	aldh	ai162
1282	12.013	-0.0292414	0.0469101	0.312478	0.350016			20.1956	0.0378685	18	214	s01	aldh	ai162
1283	7.3575	0.00484416	-0.000182938	0.315781	0.339015					166	490	s01	aldh	ai162
1284	15.2905	-0.0169129	0.0427832	0.316002	0.364321					66	90	s01	aldh	ai162
1285	4.86704	0.041924	-0.0484982	0.323235	0.338967					198	66	s01	aldh	ai162
1286	1.79396	-0.00316858	-5.19e-05	0.323776	0.329585	6.65345	0.0403932	17.3393	0.0733987	434	486	s01	aldh	ai162
1287	-15.4537	-0.0403968	0.0499921	0.356684	0.301563	14.1806	0.0782994			244	2	s01	aldh	ai162
1288	8.7212	-0.00421061	0.0117699	0.315359	0.342862					14	182	s01	aldh	ai162
1289	8.48418	-0.0035454	0.00351658	0.315912	0.342714					412	442	s01	aldh	ai162
1290	4.73768	0.0237906	-0.0358739	0.320101	0.335266					489	381	s01	aldh	ai162
1291	1.67897	0.207829	-0.367318	0.402793	0.409556					158	4	s01	aldh	ai162
1292	-2.57915	0.0550889	-0.0521743	0.331812	0.323254	24.4632	0.0404685			415	499	s01	aldh	ai162
1293	11.2793	-0.00467523	0.0158509	0.309098	0.343961					88	490	s01	aldh	ai162
1294	-8.9483	0.0124389	-0.020283	0.357013	0.325066	35.0146	0.0633992	31.5535	0.062166	232	30	s01	aldh	ai162
1295	7.51624	-0.037706	0.0761817	0.315054	0.338734					474	374	s01	aldh	ai162
1296	5.05497	0.00651709	-0.00047191	0.315649	0.331605					284	200	s01	aldh	ai162
1297	7.05928	-0.0198768	0.0502414	0.317703	0.34013					456	386	s01	aldh	ai162
1298	10.3237	-0.039667	0.0552201	0.319656	0.352656					466	428	s01	aldh	ai162
1299	16.4347	-0.0250413	0.0448502	0.308262	0.358924					102	246	s01	aldh	ai162
1300	3.48762	-0.0213795	0.0379191	0.324421	0.335736					340	334	s01	aldh	ai162
1301	41.4136	-0.106642	0.165857	0.33731	0.477002					10	486	s01	aldh	ai162
1302	4.22153	0.00482943	-0.00583361	0.316754	0.330125					308	368	s01	aldh	ai162
1303	4.72641	-0.00102522	0.00329607	0.313399	0.328211					335	396	s01	aldh	ai162
1304	5.3064	0.000418575	0.0222421	0.323014	0.340155					172	40	s01	aldh	ai162
1305	-19.6449	0.146231	-0.171147	0.370052	0.297355			10.9211	0.0451487	170	472	s01	aldh	ai162
1306	2.67087	0.012334	-0.0074247	0.326813	0.335542					286	376	s01	aldh	ai162
1307	12.1475	-0.02857	0.0504036	0.306658	0.343909					136	166	s01	aldh	ai162
1308	8.76556	-0.0131978	0.0264402	0.316267	0.34399			6.08219	0.0553397	2	192	s01	aldh	ai162
1309	9.10127	-0.0169424	0.033345	0.313588	0.342129					122	210	s01	aldh	ai162
1310	12.7831	-0.032363	0.045606	0.312263	0.35218	3.19231	0.0490654	16.7344	0.0504481	243	110	s01	aldh	ai162
1311	-3.0061	0.0466237	-0.0538485	0.332009	0.322028	55.4454	0.0677266			58	140	s01	aldh	ai162
1312	7.72323	-0.0233111	0.0329995	0.315346	0.339701					400	462	s01	aldh	ai162
1313	10.926	-0.0342967	0.0565763	0.310817	0.344777					404	494	s01	aldh	ai162
1314	2.60061	0.0159495	-0.00616408	0.321119	0.32947					164	436	s01	aldh	ai162
1315	2.66119	-0.016345	0.0186394	0.31887	0.327356	8.83766	0.0317639	4.77167	0.0187004	292	68	s01	aldh	ai162
1316	6.27154	0.0206839	-0.0253994	0.319634	0.33968					118	272	s01	aldh	ai162
1317	3.34924	-0.00893021	0.0103735	0.312973	0.323455					246	294	s01	aldh	ai162
1318	24.6911	-0.0244726	0.0356566	0.306305	0.381935					72	86	s01	aldh	ai162
1319	5.88078	0.00697073	-0.00150839	0.315526	0.334081					248	364	s01	aldh	ai162
1320	-5.78707	0.0263639	-0.0298006	0.339282	0.319647					167	127	s01	aldh	ai162
1321	9.11421	-0.00299548	0.00654969	0.321721	0.351044					98	59	s01	aldh	ai162
1322	-1.4309	-0.00376559	0.0161251	0.327435	0.32275					158	494	s01	aldh	ai162
1323	7.63925	-0.0112844	0.0272898	0.310866	0.334614			7.1239	0.0371449	230	444	s01	aldh	ai162
1324	11.6732	-0.0112875	0.0406064	0.314517	0.351231	3.66276	0.0303736			286	74	s01	aldh	ai162
1325	3.21126	0.139731	-0.163352	0.327674	0.338197	36.6612	0.0613465	21.5733	0.0774207	40	62	s01	aldh	ai162
1326	4.71132	-0.0316587	0.0360629	0.312003	0.326703					365	324	s01	aldh	ai162
1327	8.76885	-0.0870205	0.105852	0.316137	0.343859					102	83	s01	aldh	ai162
1328	12.6811	-0.0613281	0.0992167	0.311346	0.350828					50	120	s01	aldh	ai162
1329	10.4952	-0.0226092	0.0281101	0.312608	0.345417					98	132	s01	aldh	ai162
1330	2.90528	0.0105321	-0.0140985	0.317392	0.326614					270	384	s01	aldh	ai162
1331	9.10198	-0.015816	0.0186402	0.316321	0.345113	12.3996	0.04195			408	500	s01	aldh	ai162
1332	4.09019	0.0149599	-0.00320017	0.318099	0.33111					302	448	s01	aldh	ai162
1333	18.0351	-0.0205239	0.0372793	0.310733	0.366774					63	97	s01	aldh	ai162
1334	4.52728	-0.000187388	0.00172208	0.321112	0.335649					94	296	s01	aldh	ai162
1335	4.54904	0.00224254	-0.00354451	0.318038	0.332506					198	144	s01	aldh	ai162
1336	3.5993	0.0168146	-0.0260532	0.318137	0.329588					296	399	s01	aldh	ai162
1337	6.46754	-0.00299775	0.0129503	0.31612	0.336565					276	462	s01	aldh	ai162
1338	1.39891	0.00795722	-0.0176289	0.320965	0.325455					316	70	s01	aldh	ai162
1339	11.0512	-0.0336412	0.0687546	0.311878	0.346344	3.29312	0.0231873			473	385	s01	aldh	ai162
1340	10.4403	-0.00988849	0.0199553	0.308561	0.340775					237	190	s01	aldh	ai162
1341	3.56875	0.0219476	-0.0182061	0.31696	0.328271					269	472	s01	aldh	ai162
1342	17.9552	-0.0108007	0.0211318	0.30914	0.364646	13.2733	0.031935			33	12	s01	aldh	ai162
1343	3.37579	0.0223833	-0.0240002	0.318322	0.329068					250	396	s01	aldh	ai162
1344	7.03278	-0.104955	0.14329	0.33901	0.362852	34.5442	0.088403	39.1814	0.0775672	134	60	s01	aldh	ai162
1345	1.38289	0.0045454	0.0028982	0.31904	0.323452					248	478	s01	aldh	ai162
1346	7.88652	0.0429735	-0.0353556	0.328961	0.354904	51.1778	0.0630985			118	58	s01	aldh	ai162
1347	17.8072	0.0483885	0.000756747	0.339901	0.400428					52	508	s01	aldh	ai162
1348	10.536	-0.0065268	0.0397417	0.332429	0.367453	37.2996	0.0513829			418	502	s01	aldh	ai162
1349	7.53732	-0.0521973	0.0699579	0.314237	0.337922	15.3567	0.0487445			12	344	s01	aldh	ai162
1350	12.9026	-0.0107893	0.0164	0.315538	0.35625					25	120	s01	aldh	ai162
1351	0.691856	0.0690925	-0.0696273	0.331793	0.334088	38.2741	0.0626331			462	382	s01	aldh	ai162
1352	1.12327	0.00761877	-0.00706593	0.321667	0.32528					356	138	s01	aldh	ai162
1353	1.07106	-0.00315558	0.00392022	0.316987	0.320382					450	314	s01	aldh	ai162
1354	-0.819505	0.0502188	-0.0592988	0.329091	0.326394					388	458	s01	aldh	ai162
1355	6.34582	0.00994569	0.00287475	0.318148	0.338337					394	494	s01	aldh	ai162
1356	244.191	0.494858	-0.833543	0.238245	0.820016					2	84	s01	aldh	ai162
1357	2.37824	-0.000179724	0.00514242	0.317867	0.325426					314	183	s01	aldh	ai162
1358	-10.5427	0.0249042	-0.0105006	0.384933	0.344351					454	504	s01	aldh	ai162
1359	2.73028	0.0296955	-0.0225982	0.318562	0.327259					306	458	s01	aldh	ai162
1360	9.90489	-0.0152968	0.036639	0.31201	0.342914					274	362	s01	aldh	ai162
1361	-4.21059	-0.0194818	0.0269237	0.330909	0.316976					370	2	s01	aldh	ai162
1362	2.22401	-0.0018879	-0.00838746	0.32034	0.327465					260	452	s01	aldh	ai162
1363	3.47604	-0.0095174	0.0185632	0.314299	0.325224					508	280	s01	aldh	ai162
1364	4.83513	0.0129956	-0.00642679	0.320687	0.336193					246	470	s01	aldh	ai162
1365	25.8222	-0.0205513	0.0348993	0.30536	0.384211					24	46	s01	aldh	ai162
1366	-2.02725	0.0201549	-0.0139341	0.331755	0.325029	27.3531	0.0373137			292	36	s01	aldh	ai162
1367	33.1032	-0.04489	0.0503556	0.298091	0.396769					38	238	s01	aldh	ai162
1368	7.41044	-0.00564877	0.0114252	0.30745	0.330234					219	424	s01	aldh	ai162
1369	14.0669	-0.0274226	0.0385879	0.316279	0.36077					18	204	s01	aldh	ai162
1370	-4.05996	0.0170579	-0.0508744	0.331514	0.318055			23.9591	0.0422936	30	27	s01	aldh	ai162
1371	2.66813	0.0027375	-0.00654429	0.32069	0.329246					370	73	s01	aldh	ai162
1372	-7.88819	0.0950541	-0.116123	0.335641	0.309165			6.183	0.0486031	374	476	s01	aldh	ai162
1373	2.12464	0.00134225	0.00504169	0.314719	0.321406					304	334	s01	aldh	ai162
1374	-1.71707	0.0536896	-0.0649376	0.329989	0.324323					453	361	s01	aldh	ai162
1375	2.76519	0.0182819	-0.0261427	0.324572	0.333547	6.72066	0.0602751			382	464	s01	aldh	ai162
1376	2.26177	0.0097886	-0.0924606	0.374282	0.382748					14	249	s01	aldh	ai162
1377	7.1928	-0.0309151	0.0399655	0.320108	0.343133					366	330	s01	aldh	ai162
1378	8.7018	-0.0476889	0.0642032	0.309604	0.336545					328	438	s01	aldh	ai162
1379	5.20619	0.000709694	-0.00316809	0.315657	0.33209					152	450	s01	aldh	ai162
1380	-0.17084	0.0439111	-0.0425633	0.332934	0.332365					169	49	s01	aldh	ai162
1381	0.423332	0.0503908	-0.0566961	0.328422	0.329812			19.8931	0.0697614	340	424	s01	aldh	ai162
1382	13.0544	-0.0181316	0.0310389	0.310506	0.351041					136	118	s01	aldh	ai162
1383	2.60012	0.00397896	0.00829677	0.317046	0.325289					89	437	s01	aldh	ai162
1384	4.20865	0.0150415	-0.0157512	0.317943	0.331324					92	320	s01	aldh	ai162
1385	11.1924	-0.00971995	0.0217676	0.30703	0.341394					244	440	s01	aldh	ai162
1386	5.25064	0.0225208	-0.0171605	0.318825	0.335566					30	194	s01	aldh	ai162
1387	18.9048	-0.0688071	0.0773043	0.30181	0.358867					62	165	s01	aldh	ai162
1388	17.2575	-0.0387141	0.0645194	0.308073	0.361239					74	104	s01	aldh	ai162
1389	7.61829	0.00284816	0.00030114	0.308489	0.33199					332	342	s01	aldh	ai162
1390	10.3514	-0.0277368	0.0423328	0.310424	0.342557					364	366	s01	aldh	ai162
1391	1.33422	0.0183708	0.000994959	0.321048	0.325331					80	490	s01	aldh	ai162
1392	17.1572	-0.0396393	0.0582767	0.313319	0.367076	38.7446	0.0581849	27.4875	0.0928799	330	404	s01	aldh	ai162
1393	3.94912	0.0190653	-0.0407657	0.316529	0.329029					28	25	s01	aldh	ai162
1394	12.605	-0.0286385	0.0522725	0.308606	0.347505					94	89	s01	aldh	ai162
1395	-14.3227	-0.0228574	0.0316852	0.34664	0.296991					314	2	s01	aldh	ai162
1396	6.58397	-0.0124783	0.0266973	0.312864	0.333463					130	216	s01	aldh	ai162
1397	7.12197	0.0114952	-0.00550858	0.311818	0.334025					290	410	s01	aldh	ai162
1398	14.1191	-0.0245822	0.0381968	0.315835	0.360428					34	128	s01	aldh	ai162
1399	11.3418	-0.0147969	0.0311245	0.304257	0.338765					256	187	s01	aldh	ai162
1400	10.0721	0.00225099	0.00830686	0.310963	0.342284			50.7073	0.0380933	404	377	s01	aldh	ai162
1401	8.39724	-0.0104853	0.0182709	0.317174	0.343808			27.8235	0.0763581	498	95	s01	aldh	ai162
1402	6.42609	-0.0203707	0.0374702	0.311794	0.33183					373	302	s01	aldh	ai162
1403	12.326	-0.0310814	0.0525588	0.30813	0.34611					208	52	s01	aldh	ai162
1404	6.91882	-0.0153283	0.0318852	0.313322	0.335					344	358	s01	aldh	ai162
1405	4.78785	-0.00681415	0.00388557	0.330588	0.346417					130	8	s01	aldh	ai162
1406	5.41215	-0.0183223	0.0296637	0.316022	0.333126					396	344	s01	aldh	ai162
1407	7.48912	-0.0273588	0.041808	0.315231	0.338839			18.2802	0.0671846	38	330	s01	aldh	ai162
1408	3.33987	-0.00772968	0.00930333	0.323813	0.334628			21.1365	0.0606469	346	502	s01	aldh	ai162
1409	-19.2925	0.0129653	-0.0148028	0.370668	0.299157					1	378	s01	aldh	ai162
1410	2.67114	-0.0306942	0.0346115	0.327278	0.33602	32.696	0.0434635			64	450	s01	aldh	ai162
1411	11.6436	-0.0166946	0.0218177	0.309042	0.345026					8	168	s01	aldh	ai162
1412	5.81569	-0.0153806	0.0289976	0.312631	0.330813					232	420	s01	aldh	ai162
1413	6.46444	0.000283612	0.00842784	0.317505	0.33803					251	483	s01	aldh	ai162
1414	3.3792	-0.00845647	0.0144277	0.320954	0.331799	3.49474	0.0485127			346	430	s01	aldh	ai162
1415	15.8677	-0.0677779	0.0966614	0.303364	0.351501					102	472	s01	aldh	ai162
1416	13.4064	-0.0261496	0.0392479	0.307565	0.348799					272	158	s01	aldh	ai162
1417	5.22678	0.00666069	-0.0157165	0.316858	0.33342			7.56074	0.053954	94	314	s01	aldh	ai162
1418	57.3016	-0.106724	0.166133	0.290879	0.457558	20.8676	0.0640729			2	42	s01	aldh	ai162
1419	2.92239	-0.0152988	0.0204662	0.320937	0.330316					258	158	s01	aldh	ai162
1420	12.4227	-0.0340462	0.0514543	0.30501	0.3429					116	188	s01	aldh	ai162
1421	5.59297	-0.00235661	0.0132556	0.314975	0.332591					282	68	s01	aldh	ai162
1422	4.03812	0.000717197	0.00144664	0.312694	0.325321					244	220	s01	aldh	ai162
1423	9.86942	-0.0226082	0.0298817	0.307777	0.338153			17.4737	0.0386985	282	188	s01	aldh	ai162
1424	6.32338	-0.0159054	0.0149022	0.31081	0.330464					116	296	s01	aldh	ai162
1425	6.41036	-0.016561	0.0177965	0.316819	0.337128					425	197	s01	aldh	ai162
1426	5.58227	-0.0139064	0.0202633	0.316671	0.334349					40	208	s01	aldh	ai162
1427	7.35249	-0.0288408	0.0392497	0.331564	0.355942	19.1203	0.0476582			150	40	s01	aldh	ai162
1428	8.5319	-0.0342712	0.0489018	0.310972	0.337503					328	422	s01	aldh	ai162
1429	6.30195	-0.064557	0.105213	0.342004	0.363557					52	76	s01	aldh	ai162
1430	58.3323	-0.104034	0.143413	0.322427	0.510506					18	10	s01	aldh	ai162
1431	3.9521	0.00987841	-0.00897482	0.314621	0.327055					380	360	s01	aldh	ai162
1432	5.78102	-0.00255507	0.00785558	0.314046	0.332201					28	310	s01	aldh	ai162
1433	10.6725	-0.0114492	0.0216976	0.308165	0.341053					297	271	s01	aldh	ai162
1434	7.22956	-0.0334163	0.0401508	0.308638	0.330951					335	451	s01	aldh	ai162
1435	1.09435	0.0603649	-0.072837	0.324459	0.32801					380	350	s01	aldh	ai162
1436	-7.21712	0.0358792	-0.0638263	0.34384	0.319024					493	445	s01	aldh	ai162
1437	84.3564	-0.0692653	0.108764	0.248422	0.457982	25.9081	0.0705563			2	24	s01	aldh	ai162
1438	6.17776	-0.0195971	0.0325705	0.31553	0.335023					266	338	s01	aldh	ai162
1439	6.32965	-0.0148916	0.00880858	0.314178	0.334065					288	44	s01	aldh	ai162
1440	-0.946701	0.00648853	0.00268608	0.3304	0.327272	44.9612	0.0732889			98	296	s01	aldh	ai162
1441	-1.55335	-0.0272293	0.0416199	0.327957	0.322862					24	416	s01	aldh	ai162
1442	1.99407	0.0234971	-0.0266712	0.316276	0.322582					318	394	s01	aldh	ai162
1443	12.6339	-0.0160199	0.0183325	0.311475	0.350827					54	156	s01	aldh	ai162
1444	7.85698	-0.0291496	0.0415708	0.307919	0.332112					296	372	s01	aldh	ai162
1445	-1.85713	0.0316337	-0.0281928	0.323514	0.317506	10.3162	0.0535821			272	232	s01	aldh	ai162
1446	5.15268	-0.0117181	0.0133772	0.309335	0.325274					204	214	s01	aldh	ai162
1447	3.27848	-0.0127251	0.016046	0.314215	0.324517					214	458	s01	aldh	ai162
1448	7.55018	-0.0234553	0.0353343	0.312382	0.335968					330	486	s01	aldh	ai162
1449	-51.1442	-0.322964	0.257815	0.726621	0.354997					2	498	s01	aldh	ai162
1450	14.1787	-0.0584589	0.0810356	0.311323	0.355465					142	100	s01	aldh	ai162
1451	7.84283	-0.0141645	0.025609	0.314483	0.339147					146	140	s01	aldh	ai162
1452	5.20954	-0.0500626	0.0695077	0.318243	0.334822	8.60244	0.0452678			178	56	s01	aldh	ai162
1453	22.9817	0.0321179	-0.0468855	0.308137	0.378952	5.1413	0.0424857			60	20	s01	aldh	ai162
1454	7.4224	-0.00170816	0.0122524	0.314463	0.337804					238	330	s01	aldh	ai162
1455	3.804	-0.00284951	0.0132742	0.31492	0.326899					262	428	s01	aldh	ai162
1456	10.6026	-0.0165425	0.0333698	0.310046	0.342919					116	200	s01	aldh	ai162
1457	-3.7788	0.145432	-0.249357	0.33503	0.32237	32.2928	0.0699308			130	80	s01	aldh	ai162
1458	-0.571537	-0.00503207	0.00426581	0.319182	0.317358					198	282	s01	aldh	ai162
1459	3.14716	-0.00493201	0.00452428	0.31289	0.322737					220	306	s01	aldh	ai162
1460	-7.70634	0.0534532	-0.0748027	0.331109	0.305592	21.2373	0.0556718			166	68	s01	aldh	ai162
1461	3.92631	0.00718687	0.00806986	0.320616	0.333204					60	228	s01	aldh	ai162
1462	12.0484	-0.0194405	0.0419257	0.313997	0.351829	4.40203	0.0417237	20.834	0.07786	316	32	s01	aldh	ai162
1463	-3.67334	0.0551067	-0.0575031	0.336142	0.323794					74	54	s01	aldh	ai162
1464	8.59187	-0.0153654	0.0172961	0.317282	0.344543	19.7251	0.0650161	15.1551	0.0805479	54	452	s01	aldh	ai162
1465	7.43503	-0.0096294	0.0188718	0.316198	0.339708					292	288	s01	aldh	ai162
1466	-1.39078	0.0963564	-0.139098	0.324709	0.320193					454	372	s01	aldh	ai162
1467	5.43785	0.0160663	-0.013747	0.314022	0.331098					360	80	s01	aldh	ai162
1468	9.0363	-0.0367906	0.0505744	0.308159	0.336005					152	250	s01	aldh	ai162
1469	5.74481	0.0071862	-0.00707599	0.314283	0.332338					274	56	s01	aldh	ai162
1470	1.45042	-0.0100207	0.0232981	0.322635	0.327315					432	230	s01	aldh	ai162
1471	3.04723	-0.0385347	0.0614252	0.322357	0.33218	10.753	0.0387607			498	412	s01	aldh	ai162
1472	-8.37302	0.0507512	-0.0821702	0.330829	0.303128	12.2316	0.0399759			250	183	s01	aldh	ai162
1473	4.55801	-0.0123883	0.0204155	0.325972	0.340829					45	62	s01	aldh	ai162
1474	4.73336	0.00554237	-0.0138424	0.318051	0.333105					52	380	s01	aldh	ai162
1475	-8.17499	0.0589331	-0.0488461	0.367363	0.337331					59	74	s01	aldh	ai162
1476	11.4549	0.0559904	-0.139259	0.332045	0.37008					80	24	s01	aldh	ai162
1477	5.69835	-0.0019881	0.018312	0.32098	0.339271					452	424	s01	aldh	ai162
1478	12.8904	-0.00988739	0.0124351	0.304775	0.344062					83	142	s01	aldh	ai162
1479	7.43163	0.000990385	0.00488807	0.314979	0.338387					402	52	s01	aldh	ai162
1480	4.53449	0.0357878	-0.0405629	0.318627	0.333075					484	386	s01	aldh	ai162
1481	33.1812	-0.0180782	0.033678	0.310423	0.413425					8	84	s01	aldh	ai162
1482	-2.0048	0.0870538	-0.094966	0.337501	0.330735	36.0563	0.04752	29.5037	0.0744665	16	460	s01	aldh	ai162
1483	22.4576	0.0136425	0.00384782	0.315319	0.386132					360	386	s01	aldh	ai162
1484	14.6689	-0.0270043	0.0421253	0.302076	0.346387					38	222	s01	aldh	ai162
1485	15.8393	-0.0474146	0.0485605	0.309067	0.358021	17.1041	0.0487511			24	160	s01	aldh	ai162
1486	-0.249493	0.0119884	-0.00633895	0.317836	0.317043					244	304	s01	aldh	ai162
1487	3.35611	0.00366695	0.00313162	0.319187	0.329899					508	407	s01	aldh	ai162
1488	2.21447	0.0256157	-0.0375237	0.317136	0.324159					356	384	s01	aldh	ai162
1489	-7.02686	0.03105	-0.0335198	0.327406	0.3044					229	509	s01	aldh	ai162
1490	3.99556	-0.0109746	0.0235689	0.314379	0.32694					357	348	s01	aldh	ai162
1491	3.38016	0.000838715	0.00557307	0.313892	0.324502					314	98	s01	aldh	ai162
1492	15.8012	-0.0315472	0.0429898	0.302925	0.350791			10.753	0.046589	170	30	s01	aldh	ai162
1493	2.50242	0.0239687	-0.0301242	0.321696	0.329746					124	384	s01	aldh	ai162
1494	3.51979	-0.00426681	0.0068752	0.314783	0.325863					380	286	s01	aldh	ai162
1495	3.53082	0.00412895	-0.00463038	0.314212	0.325307					258	202	s01	aldh	ai162
1496	6.38048	-0.0260738	0.0465983	0.315162	0.33527					296	276	s01	aldh	ai162
1497	-1.57488	0.224275	-0.279229	0.334489	0.329221					434	460	s01	aldh	ai162
1498	9.60677	-0.0472099	0.0660442	0.313945	0.344105			11.2235	0.0777763	24	108	s01	aldh	ai162
1499	-14.2618	-0.0167898	0.0191234	0.342819	0.293927					357	1	s01	aldh	ai162
1500	12.4051	-0.029503	0.0546618	0.310521	0.349042					313	17	s01	aldh	ai162
1501	4.84167	0.000974515	0.00548046	0.315933	0.33123					168	443	s01	aldh	ai162
1502	7.0464	-0.00999911	0.00825202	0.312806	0.334847					360	412	s01	aldh	ai162
1503	19.8716	-0.0488651	0.0807458	0.309791	0.371351					234	12	s01	aldh	ai162
1504	7.2807	-0.0240175	0.0334674	0.313075	0.335869					404	470	s01	aldh	ai162
1505	6.10385	0.00215235	-0.000979187	0.317332	0.336701					412	58	s01	aldh	ai162
1506	-22.0183	0.0321894	-0.03657	0.361215	0.281682					442	1	s01	aldh	ai162
1507	83.5165	-0.128049	0.230011	0.292356	0.536522					1	9	s01	aldh	ai162
1508	11.1374	-0.0371888	0.0664626	0.31498	0.350061					356	342	s01	aldh	ai162
1509	0.00371667	0.00640577	0.0168546	0.346765	0.346778					304	422	s01	aldh	ai162
1510	1.84927	-0.0201926	0.028253	0.311666	0.317429					338	71	s01	aldh	ai162
1511	4.37765	0.00899613	-0.00272113	0.317434	0.33133					272	466	s01	aldh	ai162
1512	9.41643	-0.0135695	0.0145741	0.308952	0.338044					76	164	s01	aldh	ai162
1513	6.52222	-0.0319439	0.039382	0.314345	0.334847			8.77046	0.0253502	42	406	s01	aldh	ai162
1514	-10.3921	0.0916393	-0.0848688	0.347673	0.311543					361	44	s01	aldh	ai162
1515	-0.918083	0.0218703	-0.0270589	0.322136	0.319179					204	334	s01	aldh	ai162
1516	1.05539	0.00445183	-0.00324481	0.325757	0.329195					94	244	s01	aldh	ai162
1517	4.54875	0.000285849	0.00405975	0.316625	0.331027					282	412	s01	aldh	ai162
1518	8.9435	-0.0293714	0.0468279	0.310787	0.338583					238	458	s01	aldh	ai162
1519	12.3452	-0.0455295	0.0543224	0.312417	0.350986					104	84	s01	aldh	ai162
1520	-2.64896	0.0770712	-0.110946	0.330514	0.321759	10.3834	0.0190644	14.147	0.0615314	374	344	s01	aldh	ai162
1521	21.8315	0.0214663	-0.0405728	0.323479	0.3941					98	18	s01	aldh	ai162
1522	14.0038	-0.0706058	0.0906229	0.31381	0.357755			42.0041	0.0697527	446	498	s01	aldh	ai162
1523	-1.78967	0.0397594	-0.0437427	0.336955	0.330925	29.2685	0.0555141			94	364	s01	aldh	ai162
1524	7.54026	-0.0167811	0.0319004	0.315481	0.339269					94	170	s01	aldh	ai162
1525	2.02295	0.00973825	-0.00822407	0.32124	0.327738					344	434	s01	aldh	ai162
1526	-3.09513	0.00274252	-0.00628231	0.326013	0.315922					132	42	s01	aldh	ai162
1527	-12.9821	0.0145871	-0.0226896	0.33992	0.295791					308	2	s01	aldh	ai162
1528	1.64502	0.00255662	0.00574432	0.320491	0.325763					263	368	s01	aldh	ai162
1529	3.90418	0.017437	-0.0123746	0.315251	0.327559					140	238	s01	aldh	ai162
1530	10.8016	-0.00955052	0.0182297	0.30829	0.341591					64	138	s01	aldh	ai162
1531	-0.545429	-0.0157172	0.0200687	0.323882	0.322116	6.75426	0.0246653			34	359	s01	aldh	ai162
1532	0.160509	-0.00461894	-0.00138844	0.324568	0.325089	12.2316	0.0294194			65	470	s01	aldh	ai162
1533	2.79214	0.00228986	-0.00782947	0.318382	0.327271					426	48	s01	aldh	ai162
1534	13.3516	-0.0302449	0.0209931	0.309407	0.350718					14	96	s01	aldh	ai162
1535	2.11334	-0.000685576	-0.000791869	0.317834	0.32455					292	166	s01	aldh	ai162
1536	8.38032	0.00625554	-0.00881979	0.308652	0.334518					37	214	s01	aldh	ai162
1537	-17.8639	0.380186	-0.453906	0.366008	0.300625					499	479	s01	aldh	ai162
1538	-8.37902	0.0874286	-0.119078	0.332783	0.304899			8.36722	0.051898	420	332	s01	aldh	ai162
1539	4.01544	-0.00873394	0.0156698	0.317366	0.330109					258	302	s01	aldh	ai162
1540	1.19805	0.0362998	-0.0495831	0.319307	0.323132					260	332	s01	aldh	ai162
1541	-2.25172	0.0336009	-0.0327389	0.326815	0.319456			3.99879	0.0401832	34	386	s01	aldh	ai162
1542	11.0124	-0.0189353	0.0336432	0.309517	0.343603					398	42	s01	aldh	ai162
1543	-4.73147	0.0555405	-0.0833593	0.32717	0.31169					350	396	s01	aldh	ai162
1544	-6.29715	0.00537107	0.00336265	0.348048	0.326131	41.7017	0.0675741			480	82	s01	aldh	ai162
1545	3.73805	-0.00790988	0.00610419	0.312551	0.324235					216	508	s01	aldh	ai162
1546	-0.141147	0.0298625	-0.0480868	0.323812	0.323355			5.61175	0.0345018	276	394	s01	aldh	ai162
1547	-35.1222	0.125403	-0.161478	0.496099	0.321858					120	4	s01	aldh	ai162
1548	6.76525	0.00019896	0.00750393	0.315092	0.336409					256	432	s01	aldh	ai162
1549	1.69515	0.0371873	-0.0500294	0.325326	0.330841					388	466	s01	aldh	ai162
1550	14.3034	0.00184097	0.00163955	0.3052	0.348854					22	52	s01	aldh	ai162
1551	7.87732	-0.00435497	0.0159823	0.308987	0.333327					304	394	s01	aldh	ai162
1552	10.2574	-0.0181138	0.0161424	0.310576	0.342434					100	286	s01	aldh	ai162
1553	5.06615	0.0308169	-0.0202267	0.319114	0.335281					476	318	s01	aldh	ai162
1554	5.66989	-0.0064335	0.00455207	0.317435	0.335434	16.0624	0.0328181			298	430	s01	aldh	ai162
1555	11.6282	-0.0321204	0.055515	0.30711	0.342822					260	222	s01	aldh	ai162
1556	1.57442	-0.00709392	0.0163987	0.321688	0.326753					323	101	s01	aldh	ai162
1557	4.30479	0.0448604	-0.0672643	0.332397	0.346706			19.7587	0.0504816	52	68	s01	aldh	ai162
1558	0.323854	-0.0273967	0.027272	0.323537	0.324585					376	509	s01	aldh	ai162
1559	6.90662	-0.0345358	0.0462025	0.311968	0.333515					68	366	s01	aldh	ai162
1560	8.11754	0.0337762	-0.0626143	0.318772	0.344649	4.33482	0.00726799			98	108	s01	aldh	ai162
1561	-4.00202	0.0440062	-0.0543728	0.340158	0.326545					163	38	s01	aldh	ai162
1562	2.04807	0.0134502	0.000489139	0.322664	0.329272					322	494	s01	aldh	ai162
1563	-14.4971	0.0698988	-0.0929878	0.352177	0.301122					14	260	s01	aldh	ai162
1564	1.54414	0.0377146	-0.0488525	0.320614	0.325565					376	392	s01	aldh	ai162
1565	9.73716	-0.00976894	0.00473223	0.305529	0.335279					298	436	s01	aldh	ai162
1566	-13.7905	0.0130332	0.00480042	0.36754	0.316854	23.0855	0.0950548	4.63725	0.0181915	472	132	s01	aldh	ai162
1567	0.435989	0.0112062	0.00516642	0.324497	0.325911	13.1725	0.0538016			280	468	s01	aldh	ai162
1568	19.5598	-0.298212	0.379847	0.333674	0.39894					496	460	s01	aldh	ai162
1569	15.6034	-0.0557667	0.0634329	0.300831	0.347771					413	474	s01	aldh	ai162
1570	26.7062	-0.0602215	0.090894	0.287752	0.3646			33.0992	0.042671	510	256	s01	aldh	ai162
1571	7.48289	-0.137388	0.149522	0.317015	0.340736					476	476	s01	aldh	ai162
1572	3.3863	-0.00199974	-0.010568	0.318472	0.329257					144	451	s01	aldh	ai162
1573	2.47105	0.0346097	-0.0347004	0.33259	0.340809			29.0332	0.0745524	69	390	s01	aldh	ai162
1574	4.79089	-0.0222676	0.0252667	0.316255	0.331406					124	484	s01	aldh	ai162
1575	5.87087	-0.0256651	0.045779	0.316246	0.334813					361	335	s01	aldh	ai162
1576	2.89828	-0.0361797	0.0376097	0.31773	0.326939					248	500	s01	aldh	ai162
1577	6.53292	-0.0290586	0.0435521	0.31639	0.33706					398	320	s01	aldh	ai162
1578	11.1498	-0.0235967	0.0412721	0.311076	0.34576					393	50	s01	aldh	ai162
1579	-1.14507	-0.0114612	0.0175654	0.324632	0.320914	28.5292	0.0550438			426	442	s01	aldh	ai162
1580	1.2649	0.0073691	-0.000608864	0.321563	0.325631					323	2	s01	aldh	ai162
1581	42.2849	-0.0257413	0.0227416	0.304367	0.433068	34.1409	0.0393031			52	12	s01	aldh	ai162
1582	2.2238	-0.0040584	0.00153912	0.319401	0.326504					124	96	s01	aldh	ai162
1583	6.39577	-0.00314212	0.00162127	0.313251	0.333286					112	118	s01	aldh	ai162
1584	-1.12789	0.0115601	-0.00502129	0.32748	0.323786					20	386	s01	aldh	ai162
1585	-0.889868	0.03145	-0.0318194	0.325192	0.322298			16.432	0.0492555	276	72	s01	aldh	ai162
1586	2.01163	0.00274015	0.00688531	0.324788	0.331321					169	191	s01	aldh	ai162
1587	1.27273	0.0386388	-0.0482618	0.319779	0.323849					360	74	s01	aldh	ai162
1588	2.94328	0.00610191	-0.000285105	0.318414	0.327786					312	396	s01	aldh	ai162
1589	2.56329	-0.0008218	0.00811947	0.316673	0.32479					215	210	s01	aldh	ai162
1590	18.1373	-0.0237996	0.0446414	0.319946	0.377976					78	288	s01	aldh	ai162
1591	-6.99149	0.0723528	-0.120433	0.327825	0.304905					348	310	s01	aldh	ai162
1592	3.85813	0.0114058	-0.00775548	0.315452	0.327623					249	206	s01	aldh	ai162
1593	2.73083	0.0056825	-0.00354246	0.317804	0.326483					298	296	s01	aldh	ai162
1594	13.9814	-0.139156	0.113953	0.32054	0.365356					470	506	s01	aldh	ai162
1595	-6.22226	0.00660984	-0.0125832	0.329653	0.309141					143	70	s01	aldh	ai162
1596	6.46872	-0.0200783	0.0318909	0.315395	0.335797					216	420	s01	aldh	ai162
1597	4.14627	-0.0235614	0.0452825	0.334409	0.348275					166	10	s01	aldh	ai162
1598	-4.3223	0.0357823	-0.0448956	0.329704	0.315453			8.1992	0.0640983	152	505	s01	aldh	ai162
1599	7.31864	-0.00848295	0.00366159	0.311537	0.334337					190	362	s01	aldh	ai162
1600	19.6062	-0.0598942	0.0853569	0.306791	0.366941			23.8247	0.0486753	120	180	s01	aldh	ai162
1601	4.26906	-0.00621712	0.00421252	0.314095	0.327504					219	385	s01	aldh	ai162
1602	3.05823	0.00058041	0.00656132	0.317297	0.327001			3.22591	0.0474486	356	472	s01	aldh	ai162
1603	3.47539	-0.00536428	0.00189155	0.312695	0.323563					150	358	s01	aldh	ai162
1604	6.45176	-0.00344754	0.0207692	0.317658	0.338152					422	34	s01	aldh	ai162
1605	5.33725	0.0133667	-0.00429761	0.320713	0.337831					416	16	s01	aldh	ai162
1606	7.79323	-0.0369596	0.0054648	0.305544	0.329356					146	46	s01	aldh	ai162
1607	-6.22362	0.0827256	-0.106759	0.331473	0.310843					336	96	s01	aldh	ai162
1608	1.54497	-0.00554535	0.0237013	0.31844	0.323359					298	264	s01	aldh	ai162
1609	1.48821	0.0238683	-0.0269501	0.32584	0.330689					346	470	s01	aldh	ai162
1610	-5.40125	0.0570633	-0.0697475	0.3323	0.314352	32.9648	0.0532821			318	464	s01	aldh	ai162
1611	3.54592	-0.00119539	0.0142058	0.33498	0.346858					86	292	s01	aldh	ai162
1612	35.3529	-0.081095	0.121514	0.312255	0.422646					44	20	s01	aldh	ai162
1613	6.8659	-0.00835697	0.0174161	0.311036	0.332391					126	240	s01	aldh	ai162
1614	8.64523	-0.0211728	0.0234391	0.307282	0.333848					299	480	s01	aldh	ai162
1615	4.50152	-0.00785235	0.014579	0.31361	0.327727					136	396	s01	aldh	ai162
1616	1.07684	0.0287885	-0.0488758	0.319146	0.322583					358	398	s01	aldh	ai162
1617	6.85128	0.0115489	-0.0193336	0.323528	0.345693					88	54	s01	aldh	ai162
1618	2.88138	-0.0474759	0.065244	0.320783	0.330026					388	374	s01	aldh	ai162
1619	7.90014	-0.0152268	0.0334068	0.31476	0.339626					224	378	s01	aldh	ai162
1620	-1.48005	0.0105115	-0.0205935	0.323378	0.318591					269	24	s01	aldh	ai162
1621	4.46157	-0.00173641	0.00153052	0.325184	0.339692	24.6648	0.0439815			432	474	s01	aldh	ai162
1622	6.73818	-0.0223482	0.0320951	0.31931	0.340826	11.7611	0.0328327			34	192	s01	aldh	ai162
1623	2.40996	-0.0030248	0.00724596	0.31248	0.32001					276	130	s01	aldh	ai162
1624	3.05342	0.00957965	-0.0171688	0.316486	0.32615					186	366	s01	aldh	ai162
1625	1.06229	-0.00404233	0.0126174	0.320719	0.324126					314	206	s01	aldh	ai162
1626	12.5565	-0.0362705	0.0538409	0.30389	0.342048					367	271	s01	aldh	ai162
1627	9.3147	-0.0258576	0.0386379	0.309661	0.338505					38	326	s01	aldh	ai162
1628	-36.2313	-0.232496	0.299284	0.497648	0.317344					8	472	s01	aldh	ai162
1629	3.8636	0.155764	-0.232081	0.327719	0.34038	32.0911	0.0473439			358	394	s01	aldh	ai162
1630	3.56366	-0.00463233	0.0145603	0.31598	0.32724					261	471	s01	aldh	ai162
1631	5.1947	-0.00490241	0.0110998	0.31838	0.334919					230	103	s01	aldh	ai162
1632	5.19412	-0.0184317	0.0344537	0.314985	0.331346					282	308	s01	aldh	ai162
1633	5.57355	-0.012185	0.0185516	0.311097	0.328436					289	296	s01	aldh	ai162
1634	1.94271	-0.00370962	0.00901515	0.311725	0.317781					188	334	s01	aldh	ai162
1635	-11.0802	-0.00434308	0.00550181	0.372278	0.331029					103	379	s01	aldh	ai162
1636	8.47689	-0.00887246	0.0212049	0.312688	0.339194					40	252	s01	aldh	ai162
1637	3.71022	-0.00171078	0.0022011	0.321823	0.333763					46	466	s01	aldh	ai162
1638	10.3515	-0.0157589	0.0254892	0.307752	0.339609					185	341	s01	aldh	ai162
1639	-4.7501	0.0620558	-0.0901512	0.326048	0.31056					354	70	s01	aldh	ai162
1640	10.2893	-0.0122652	0.0205624	0.314359	0.346705					118	130	s01	aldh	ai162
1641	2.77485	-0.019243	0.0217371	0.318039	0.326864					378	135	s01	aldh	ai162
1642	11.46	-0.0618804	0.0901833	0.31074	0.346351					404	508	s01	aldh	ai162
1643	2.24845	-0.0200092	0.0377998	0.323927	0.33121					460	440	s01	aldh	ai162
1644	10.3214	-0.0151453	0.0324221	0.306306	0.337921					236	448	s01	aldh	ai162
1645	-0.606622	0.0270401	-0.0206736	0.326642	0.32466					150	90	s01	aldh	ai162
1646	4.01117	-0.00805415	0.00991311	0.309654	0.322075					338	228	s01	aldh	ai162
1647	2.84793	0.011998	-0.00847725	0.31755	0.326593					267	250	s01	aldh	ai162
1648	2.21426	0.0258603	-0.0305257	0.317783	0.324819					296	406	s01	aldh	ai162
1649	1.04743	0.0192976	-0.00363532	0.332329	0.33581	8.56884	0.053958			318	66	s01	aldh	ai162
1650	3.29297	-0.0182341	0.0282449	0.312966	0.323272					277	139	s01	aldh	ai162
1651	-1.27768	0.0609912	-0.0830234	0.334539	0.330265					442	464	s01	aldh	ai162
1652	-5.15057	0.0597199	-0.0770029	0.389689	0.369618					177	18	s01	aldh	ai162
1653	7.66827	-0.00274451	0.00129562	0.309218	0.33293					58	160	s01	aldh	ai162
1654	-0.661443	0.0290719	-0.0262068	0.320347	0.318228					216	286	s01	aldh	ai162
1655	5.04159	6.66e-05	0.0135795	0.313441	0.329243					396	466	s01	aldh	ai162
1656	1.89119	0.0211472	-0.0116476	0.316402	0.322386					208	132	s01	aldh	ai162
1657	0.0536767	-0.00867388	-0.0109434	0.322808	0.322981					40	366	s01	aldh	ai162
1658	9.52098	-0.0458971	0.0556383	0.312078	0.341791					60	370	s01	aldh	ai162
1659	-1.0338	0.0131912	-0.0086588	0.324187	0.320835					298	168	s01	aldh	ai162
1660	1.31944	0.0145056	-0.00377697	0.327815	0.33214	11.4923	0.0370701			444	366	s01	aldh	ai162
1661	1.94846	0.0214125	-0.00952842	0.324236	0.330554					298	74	s01	aldh	ai162
1662	-2.5773	0.00576194	8.84e-05	0.330401	0.321886					456	22	s01	aldh	ai162
1663	9.66371	-0.0098392	0.0257067	0.308983	0.338842					438	184	s01	aldh	ai162
1664	6.77603	-0.0238677	0.0487819	0.32025	0.341951	4.26762	0.0307299			186	82	s01	aldh	ai162
1665	6.12005	-0.0451875	0.0748364	0.319678	0.339242					224	40	s01	aldh	ai162
1666	13.0313	-0.0338737	0.0707356	0.317674	0.359071					46	128	s01	aldh	ai162
1667	0.32139	0.00962644	-0.00437971	0.321847	0.322882					189	231	s01	aldh	ai162
1668	4.14163	-0.00501466	0.0133954	0.320596	0.333874			4.46924	0.0513143	404	19	s01	aldh	ai162
1669	9.23588	-0.0247343	0.0330147	0.311796	0.340593					388	386	s01	aldh	ai162
1670	5.32575	-0.00900835	0.0106494	0.317077	0.333964			6.58624	0.0357695	96	314	s01	aldh	ai162
1671	0.534824	-0.000263014	0.00278572	0.322847	0.324574					192	508	s01	aldh	ai162
1672	3.63824	0.0119833	-0.00119406	0.31773	0.32929					140	124	s01	aldh	ai162
1673	4.41979	0.0125944	-0.00683029	0.315306	0.329242					256	436	s01	aldh	ai162
1674	-0.124787	-0.0377128	0.050605	0.362757	0.362304					6	202	s01	aldh	ai162
1675	5.59562	-0.0110459	0.0095581	0.313962	0.33153					220	450	s01	aldh	ai162
1676	10.996	-0.14166	0.180812	0.319814	0.354981	34.5778	0.0410174	18.549	0.0619101	43	53	s01	aldh	ai162
1677	9.79964	-0.0271643	0.0554558	0.308803	0.339065					396	396	s01	aldh	ai162
1678	3.13678	-0.000189498	0.00585794	0.31471	0.324581					261	204	s01	aldh	ai162
1679	14.839	-0.0379535	0.0593186	0.305397	0.350715			37.2324	0.0640382	282	292	s01	aldh	ai162
1680	0.759787	0.0133916	-0.00796413	0.321975	0.324422					322	310	s01	aldh	ai162
1681	1.48567	-0.00649063	0.0184988	0.316216	0.320914					288	303	s01	aldh	ai162
1682	3.46044	-0.00946952	0.0184847	0.313892	0.324754					275	471	s01	aldh	ai162
1683	2.61956	0.0812968	-0.137386	0.324995	0.333508					414	368	s01	aldh	ai162
1684	0.154418	0.00120626	0.0128003	0.320901	0.321397					290	110	s01	aldh	ai162
1685	11.8072	-0.0219289	0.0359778	0.304502	0.340456					261	366	s01	aldh	ai162
1686	5.43469	-0.0153846	0.0251383	0.315822	0.332986					406	382	s01	aldh	ai162
1687	8.50533	-0.0197748	0.0256251	0.311427	0.337914					128	146	s01	aldh	ai162
1688	9.82135	-0.00230132	0.0114069	0.308686	0.339003					168	256	s01	aldh	ai162
1689	12.2711	-0.0222654	0.041375	0.310062	0.34811					64	364	s01	aldh	ai162
1690	3.35376	0.000655531	-0.0104682	0.319411	0.330123					156	362	s01	aldh	ai162
1691	-0.665204	0.00520063	-0.00375087	0.321679	0.319539					326	326	s01	aldh	ai162
1692	7.03063	-0.0124907	0.0259697	0.311119	0.332993					208	366	s01	aldh	ai162
1693	1.52738	0.0162223	-0.0198991	0.321444	0.326354					410	266	s01	aldh	ai162
1694	3.62789	0.000700842	0.0117534	0.328156	0.340061					155	60	s01	aldh	ai162
1695	-2.27902	0.0172421	-0.0336621	0.32296	0.315599					384	308	s01	aldh	ai162
1696	2.56499	-0.00934687	0.0134484	0.321337	0.329579					162	468	s01	aldh	ai162
1697	3.13074	-0.00732475	0.00964853	0.31496	0.324821					302	294	s01	aldh	ai162
1698	17.2596	-0.065032	0.0859757	0.302229	0.354393					22	226	s01	aldh	ai162
1699	6.7886	-0.0119841	0.0192904	0.31151	0.332657					155	156	s01	aldh	ai162
1700	3.02101	0.0199091	-0.0175093	0.31772	0.327319					34	401	s01	aldh	ai162
1701	7.21363	-0.0144508	0.0223507	0.308812	0.331088					352	240	s01	aldh	ai162
1702	8.17672	-0.019974	0.0316033	0.324391	0.350915					495	435	s01	aldh	ai162
1703	0.8882	0.0232897	-0.0252735	0.322315	0.325178					350	480	s01	aldh	ai162
1704	-0.813844	0.05576	-0.044566	0.328785	0.326109	25.6393	0.0748143			259	17	s01	aldh	ai162
1705	1.71136	-0.0112395	0.00293212	0.3162	0.321612					92	374	s01	aldh	ai162
1706	-0.855151	0.00956839	-0.012261	0.318626	0.315901					348	432	s01	aldh	ai162
1707	0.346973	0.0179062	-0.014355	0.325514	0.326644	21.6069	0.015314			240	359	s01	aldh	ai162
1708	3.82282	0.00874447	-0.00591804	0.322699	0.335035					452	378	s01	aldh	ai162
1709	7.43262	-0.0387106	0.054409	0.311207	0.334338					334	468	s01	aldh	ai162
1710	2.27613	-0.00426083	0.00862004	0.313571	0.320709					338	448	s01	aldh	ai162
1711	7.91466	0.0445464	-0.0525794	0.320923	0.346323					34	42	s01	aldh	ai162
1712	3.57768	-0.00623606	0.0205984	0.320063	0.331514					244	368	s01	aldh	ai162
1713	7.04155	0.0176745	-0.00153051	0.316184	0.338448					180	88	s01	aldh	ai162
1714	20.2295	-0.0438078	0.0831478	0.307595	0.36982					64	12	s01	aldh	ai162
1715	15.252	-0.0316711	0.0378071	0.300103	0.345874			11.7948	0.0526373	15	172	s01	aldh	ai162
1716	2.38995	-0.0239096	0.0254259	0.312249	0.319711					290	332	s01	aldh	ai162
1717	15.7667	-0.0444151	0.0745578	0.323415	0.374407					70	6	s01	aldh	ai162
1718	1.97921	0.0132082	-0.00781277	0.320506	0.326849					244	344	s01	aldh	ai162
1719	5.79844	-0.0208004	0.0295956	0.316709	0.335073					102	414	s01	aldh	ai162
1720	-9.94506	0.0556923	-0.0679508	0.343787	0.309597					465	509	s01	aldh	ai162
1721	2.97109	0.0379962	-0.043232	0.324468	0.334108					382	474	s01	aldh	ai162
1722	-1.54149	-0.00426554	-0.0138662	0.32481	0.319803					34	368	s01	aldh	ai162
1723	6.63242	-0.036534	0.0467673	0.313255	0.334032					251	99	s01	aldh	ai162
1724	2.75857	-0.0151137	0.0195514	0.314684	0.323365					212	508	s01	aldh	ai162
1725	6.11785	-0.0323348	0.0493565	0.313761	0.332957					248	504	s01	aldh	ai162
1726	1.73225	0.057219	-0.0980959	0.324536	0.330158			15.0207	0.0696072	300	8	s01	aldh	ai162
1727	3.5971	-0.00417681	0.0103917	0.312177	0.323407					273	212	s01	aldh	ai162
1728	15.3024	-0.00840598	0.0303237	0.316356	0.364766					492	364	s01	aldh	ai162
1729	3.03246	-0.00628568	-0.0245311	0.327762	0.337701					124	36	s01	aldh	ai162
1730	18.4273	-0.029557	0.0555192	0.308902	0.365825			45.566	0.075656	483	71	s01	aldh	ai162
1731	3.07772	-0.0146512	0.0221669	0.315415	0.325122					222	334	s01	aldh	ai162
1732	2.72852	-0.00679481	0.0147364	0.323059	0.331874					157	92	s01	aldh	ai162
1733	15.48	-0.016397	0.033709	0.309885	0.357855					78	152	s01	aldh	ai162
1734	3.2791	-0.0065592	0.00943389	0.318396	0.328836					252	396	s01	aldh	ai162
1735	0.871878	-0.0109556	0.0151862	0.320151	0.322943					206	508	s01	aldh	ai162
1736	2.15384	-0.019037	0.0349948	0.317324	0.324159					374	308	s01	aldh	ai162
1737	5.71778	-0.00646537	0.0176442	0.31171	0.329533					269	288	s01	aldh	ai162
1738	3.86935	0.0424803	-0.0629661	0.317097	0.329366					330	366	s01	aldh	ai162
1739	1.71311	-0.00226563	0.00391606	0.32318	0.328717	16.264	0.0367056			234	352	s01	aldh	ai162
1740	7.3315	-0.0153673	0.0284763	0.314043	0.337067					220	338	s01	aldh	ai162
1741	-2.23265	0.0236247	-0.0225756	0.327864	0.320544					92	420	s01	aldh	ai162
1742	3.34403	-0.0379454	0.0405104	0.314671	0.325194					46	394	s01	aldh	ai162
1743	2.17394	-0.00836877	0.00161497	0.318125	0.325041					384	484	s01	aldh	ai162
1744	4.41585	-0.0208849	0.0317215	0.313442	0.327283					292	138	s01	aldh	ai162
1745	5.43497	-0.00870606	0.00667721	0.315462	0.332607					256	492	s01	aldh	ai162
1746	0.300353	0.00735388	-0.0128509	0.319137	0.320095					210	180	s01	aldh	ai162
1747	2.85599	-0.00525666	0.017107	0.317301	0.326363					288	144	s01	aldh	ai162
1748	3.10942	0.0225564	-0.0154551	0.322521	0.33255			5.04049	0.0213414	470	74	s01	aldh	ai162
1749	0.100194	0.0766672	-0.0896231	0.339333	0.339673			18.1122	0.090471	38	132	s01	aldh	ai162
1750	8.85226	-0.014686	0.0254282	0.308961	0.336311					386	54	s01	aldh	ai162
1751	9.87574	0.0165113	0.00795049	0.322265	0.354091					110	140	s01	aldh	ai162
1752	12.827	-0.0289869	0.0535533	0.308799	0.348408					396	364	s01	aldh	ai162
1753	4.07733	-0.00846189	0.0168317	0.318965	0.33197					4	277	s01	aldh	ai162
1754	15.9562	-0.0328818	0.0561027	0.302206	0.350427			29.1004	0.0717317	408	22	s01	aldh	ai162
1755	4.06879	-0.0383506	0.0489066	0.320507	0.333548					162	70	s01	aldh	ai162
1756	7.04134	-0.0162953	0.0233157	0.310414	0.332271					298	390	s01	aldh	ai162
1757	11.9829	-0.0292854	0.0494951	0.313378	0.35093					234	18	s01	aldh	ai162
1758	8.11785	-0.0235084	0.0332323	0.308735	0.333797					268	234	s01	aldh	ai162
1759	-0.0192472	-0.00970136	0.00232829	0.324895	0.324833					86	392	s01	aldh	ai162
1760	12.1974	-0.0399792	0.0685399	0.318013	0.356803			22.0438	0.0834117	136	6	s01	aldh	ai162
1761	4.01102	0.000519916	0.0102211	0.317729	0.330473					362	280	s01	aldh	ai162
1762	1.43805	-0.00318818	0.00904485	0.318029	0.322603					192	284	s01	aldh	ai162
1763	4.75588	-0.0275159	0.0389773	0.313794	0.328718					334	374	s01	aldh	ai162
1764	4.09711	0.00489697	0.0035913	0.314176	0.327048					302	338	s01	aldh	ai162
1765	7.31626	-0.00331454	0.0148907	0.315058	0.338108					222	370	s01	aldh	ai162
1766	2.09574	-0.0265961	0.0377562	0.325005	0.331817	29.8061	0.0456437			137	32	s01	aldh	ai162
1767	0.769369	0.038264	-0.0602848	0.319362	0.321819					302	266	s01	aldh	ai162
1768	2.6761	0.0232666	-0.032886	0.317714	0.326217					46	242	s01	aldh	ai162
1769	11.7425	-0.0177603	0.0391638	0.313436	0.350241					96	484	s01	aldh	ai162
1770	1.87679	-0.00698378	0.0317038	0.318751	0.324733					486	96	s01	aldh	ai162
1771	2.67924	-0.0370149	0.0601538	0.325314	0.33403					148	98	s01	aldh	ai162
1772	8.20408	-0.0212643	0.0324334	0.309965	0.335394					388	48	s01	aldh	ai162
1773	4.88615	-0.00372139	0.012454	0.315966	0.331404					162	314	s01	aldh	ai162
1774	5.32853	-0.0423946	0.0546665	0.314028	0.330762					335	88	s01	aldh	ai162
1775	10.4593	-0.0231858	0.027956	0.310765	0.343269					116	108	s01	aldh	ai162
1776	12.4975	-0.0366946	0.0719482	0.314649	0.353972					64	114	s01	aldh	ai162
1777	-0.105018	0.0480587	-0.066625	0.325684	0.325342					266	462	s01	aldh	ai162
1778	-1.40187	0.0283575	-0.0361599	0.32151	0.317003					360	116	s01	aldh	ai162
1779	10.9397	-0.0198755	0.0382323	0.306455	0.339981					118	212	s01	aldh	ai162
1780	9.10038	-0.0131216	0.0241858	0.310624	0.338892			29.6717	0.0523556	56	314	s01	aldh	ai162
1781	4.38632	-0.0266755	0.0300421	0.316636	0.330525					306	476	s01	aldh	ai162
1782	0.347858	0.0224135	-0.0231729	0.322322	0.323443					306	134	s01	aldh	ai162
1783	-2.91659	0.010227	-0.00456897	0.326488	0.316966					458	296	s01	aldh	ai162
1784	7.58336	-0.0119193	0.0247467	0.310653	0.334211					125	246	s01	aldh	ai162
1785	8.93636	-0.0319853	0.0498611	0.316977	0.345303					58	120	s01	aldh	ai162
1786	7.27992	-0.00568639	0.019827	0.313941	0.336795					206	98	s01	aldh	ai162
1787	7.53378	-0.026356	0.0214387	0.317621	0.341549					78	402	s01	aldh	ai162
1788	-1.36618	0.00897657	-0.00667762	0.330623	0.326106					18	360	s01	aldh	ai162
1789	-9.93914	0.0139033	-0.0442013	0.334731	0.301461			3.39393	0.0424394	395	2	s01	aldh	ai162
1790	5.27985	-0.00794664	0.0138922	0.31461	0.331221					316	160	s01	aldh	ai162
1791	-0.159763	0.0252847	-0.0269713	0.322124	0.321609					204	432	s01	aldh	ai162
1792	0.841785	0.0282858	-0.0344104	0.317116	0.319785					118	332	s01	aldh	ai162
1793	-5.34231	0.031999	-0.0407899	0.326334	0.3089					432	451	s01	aldh	ai162
1794	-3.11276	0.0175959	-0.0203122	0.326737	0.316567					270	498	s01	aldh	ai162
1795	1.43995	0.0052411	-0.000933813	0.318839	0.323431					220	474	s01	aldh	ai162
1796	8.83424	-0.0196469	0.0380905	0.315343	0.343201					378	4	s01	aldh	ai162
1797	-1.62249	0.00285279	-0.00115503	0.319995	0.314803					204	262	s01	aldh	ai162
1798	13.5203	-0.0430844	0.059487	0.305525	0.346833			8.90487	0.0638248	250	454	s01	aldh	ai162
1799	7.46613	-0.0234705	0.0304984	0.312254	0.335567					72	116	s01	aldh	ai162
1800	3.51532	0.0623857	-0.0659134	0.33243	0.344116					234	78	s01	aldh	ai162
1801	9.55018	-0.0481784	0.0558614	0.307546	0.336918					332	444	s01	aldh	ai162
1802	3.11698	-0.013371	0.0121963	0.321592	0.331616					24	388	s01	aldh	ai162
1803	6.73635	-0.0410711	0.0345905	0.320933	0.342553					32	394	s01	aldh	ai162
1804	10.9474	-0.017499	0.026082	0.305068	0.338465					258	418	s01	aldh	ai162
1805	12.546	-0.0160086	0.0378078	0.310986	0.350002			29.134	0.0371207	114	140	s01	aldh	ai162
1806	0.921129	0.00949087	-0.00598494	0.318371	0.321304					97	436	s01	aldh	ai162
1807	4.62716	0.0117064	-0.0125884	0.313455	0.327959					242	248	s01	aldh	ai162
1808	2.68355	-0.00166691	0.00716889	0.316919	0.325424					162	302	s01	aldh	ai162
1809	-0.0153039	0.00974959	-0.0237097	0.31803	0.317981					222	118	s01	aldh	ai162
1810	-0.414877	0.0123235	-0.00779973	0.332688	0.331308					85	13	s01	aldh	ai162
1811	-0.167356	0.00621707	-0.00545936	0.321407	0.320869					211	252	s01	aldh	ai162
1812	3.37984	0.0138611	-0.0139906	0.313874	0.324482					418	50	s01	aldh	ai162
1813	3.91862	0.00218292	0.0027076	0.315892	0.32827					160	348	s01	aldh	ai162
1814	2.94852	0.0032384	0.00459451	0.312437	0.32165					226	290	s01	aldh	ai162
1815	4.94176	-0.0539618	0.068878	0.311367	0.326754					474	156	s01	aldh	ai162
1816	8.08479	-0.0331227	0.0485439	0.315859	0.341396			19.2883	0.092832	14	304	s01	aldh	ai162
1817	10.5512	-0.0221418	0.0393993	0.307795	0.340271			9.74495	0.0518061	176	339	s01	aldh	ai162
1818	-1.84822	0.0163152	-0.00691057	0.323361	0.317385					134	288	s01	aldh	ai162
1819	5.82999	-0.00831038	0.0145689	0.312738	0.33097					286	217	s01	aldh	ai162
1820	57.7131	-0.0374053	0.0748963	0.305397	0.481651					13	112	s01	aldh	ai162
1821	10.5919	-0.0309477	0.0538871	0.31409	0.347358					55	385	s01	aldh	ai162
1822	9.90633	-0.0122952	0.0150483	0.308576	0.339145					110	306	s01	aldh	ai162
1823	-7.82386	0.0953926	-0.127176	0.337939	0.311499					354	440	s01	aldh	ai162
1824	3.36114	-0.0245013	0.0335553	0.316785	0.327432					42	332	s01	aldh	ai162
1825	2.22692	-0.0313427	0.055318	0.320953	0.3281					476	356	s01	aldh	ai162
1826	3.10671	-0.00130152	0.00141792	0.315153	0.324944					225	473	s01	aldh	ai162
1827	4.69416	-0.028742	0.028028	0.319225	0.33421	5.77976	0.037512	6.95588	0.0409177	70	416	s01	aldh	ai162
1828	1.20461	-0.000650154	0.00703554	0.320251	0.324109					164	503	s01	aldh	ai162
1829	3.81202	0.00352062	-0.0140309	0.31485	0.326852			34.1073	0.0592777	178	498	s01	aldh	ai162
1830	0.517235	-0.0180545	0.0206446	0.314029	0.315653					287	510	s01	aldh	ai162
1831	3.31578	0.022971	-0.0266077	0.316866	0.327372					238	108	s01	aldh	ai162
1832	5.65138	-0.00341043	0.00937082	0.310657	0.328214					217	318	s01	aldh	ai162
1833	4.12862	0.0199166	-0.0124259	0.318053	0.331184					30	312	s01	aldh	ai162
1834	9.58938	-0.0188163	0.0411385	0.311491	0.341361					134	304	s01	aldh	ai162
1835	4.10907	0.0243747	-0.0327292	0.323607	0.336905					120	166	s01	aldh	ai162
1836	9.30961	-0.0241474	0.0345168	0.307104	0.335694					177	483	s01	aldh	ai162
1837	-8.81638	0.0940325	-0.115186	0.336152	0.306515	38.879	0.0512151			472	264	s01	aldh	ai162
1838	5.91345	-0.0206277	0.0318336	0.313528	0.332068					154	484	s01	aldh	ai162
1839	2.06206	0.0217794	-0.0229717	0.317432	0.323978					118	274	s01	aldh	ai162
1840	3.94654	0.0134229	-0.00704906	0.316489	0.32898					259	445	s01	aldh	ai162
1841	3.49589	0.009402	-0.00874592	0.317264	0.328355					316	254	s01	aldh	ai162
1842	0.113504	-0.0105199	0.0139938	0.316766	0.317125					289	125	s01	aldh	ai162
1843	2.13541	0.0217214	-0.0141489	0.319559	0.326383	52.7235	0.0520656			180	174	s01	aldh	ai162
1844	3.95966	-0.0086256	0.00911993	0.321786	0.334528					366	338	s01	aldh	ai162
1845	9.45429	-0.0173538	0.0312141	0.311575	0.341032			8.03118	0.0544761	280	352	s01	aldh	ai162
1846	4.00235	0.00210615	0.00821832	0.31991	0.332714					303	36	s01	aldh	ai162
1847	8.34837	-0.00113831	0.00966068	0.309974	0.335852					304	444	s01	aldh	ai162
1848	5.20798	-0.0133167	0.0111768	0.314428	0.330803					152	422	s01	aldh	ai162
1849	6.39819	-0.00861334	0.0165442	0.309256	0.329043					191	465	s01	aldh	ai162
1850	6.38178	-0.00226672	-0.0018376	0.316768	0.336983	5.81337	0.0485838			228	60	s01	aldh	ai162
1851	12.2476	-0.0225097	0.0318345	0.309344	0.347232					380	78	s01	aldh	ai162
1852	-0.3335	0.00434665	-0.00229781	0.319494	0.318428					230	342	s01	aldh	ai162
1853	7.86697	-0.0191144	0.0283546	0.311437	0.335938					432	128	s01	aldh	ai162
1854	-0.778659	0.0627549	-0.0340088	0.339552	0.336908			45.398	0.0955788	86	126	s01	aldh	ai162
1855	5.3349	-0.00953662	0.0211343	0.313628	0.33036					226	200	s01	aldh	ai162
1856	5.4109	-0.0117053	0.0266067	0.314081	0.331076					80	364	s01	aldh	ai162
1857	6.29495	-0.0342564	0.0500051	0.311554	0.331166					336	78	s01	aldh	ai162
1858	0.96999	-0.000383978	0.0010448	0.317359	0.320437					190	136	s01	aldh	ai162
1859	-2.22411	0.059041	-0.0414749	0.328808	0.321495					128	456	s01	aldh	ai162
1860	4.88906	-0.0040361	0.00532009	0.310843	0.32604					208	306	s01	aldh	ai162
1861	-3.80985	0.0378611	-0.0552101	0.3271	0.314638	5.00689	0.0384108			466	420	s01	aldh	ai162
1862	2.16112	0.00725557	-0.00407954	0.316664	0.323508					250	262	s01	aldh	ai162
1863	10.7583	-0.0515666	0.0768286	0.315459	0.349397			10.1482	0.0475452	295	108	s01	aldh	ai162
1864	33.9691	-0.0901212	0.133728	0.276724	0.370724					510	269	s01	aldh	ai162
1865	1.88421	0.00908642	-0.00115363	0.318464	0.324465					308	178	s01	aldh	ai162
1866	6.42537	-0.011427	0.0192616	0.310799	0.330769					452	143	s01	aldh	ai162
1867	10.6943	-0.00733493	0.010574	0.305392	0.338052					290	440	s01	aldh	ai162
1868	7.61404	-0.0109356	0.00882608	0.311149	0.33484					148	489	s01	aldh	ai162
1869	7.73684	-0.00422147	0.00623494	0.306608	0.33033					236	430	s01	aldh	ai162
1870	5.41754	-0.000123124	-0.00251004	0.31186	0.328755					355	366	s01	aldh	ai162
1871	12.9256	-0.0617237	0.102776	0.323461	0.36527					102	164	s01	aldh	ai162
1872	6.37994	-0.04998	0.0793934	0.308459	0.328139					334	80	s01	aldh	ai162
1873	-5.2788	0.067379	-0.0723052	0.341526	0.323498			13.5757	0.0423461	118	232	s01	aldh	ai162
1874	7.98402	-0.0132264	0.0307842	0.309862	0.334602					128	198	s01	aldh	ai162
1875	14.3568	-0.0516769	0.0715834	0.321079	0.367176					52	36	s01	aldh	ai162
1876	6.74546	-0.00379356	0.00224613	0.331629	0.353999					112	282	s01	aldh	ai162
1877	-4.44267	0.0155634	-0.0211041	0.320079	0.305859					510	295	s01	aldh	ai162
1878	8.02683	0.00535496	-0.00204868	0.318682	0.344262					304	508	s01	aldh	ai162
1879	0.0220357	-0.00451083	0.00145665	0.3195	0.31957					470	404	s01	aldh	ai162
1880	5.01982	-0.00688294	0.018084	0.31471	0.330508					124	206	s01	aldh	ai162
1881	-0.324852	0.0199932	-0.025434	0.317828	0.316795					318	364	s01	aldh	ai162
1882	-1.57166	-0.00352956	0.00920589	0.317249	0.312263					448	285	s01	aldh	ai162
1883	0.39335	0.0102957	-0.0129381	0.318274	0.319526					414	253	s01	aldh	ai162
1884	9.69505	-0.00915971	0.0201253	0.305539	0.335161					167	161	s01	aldh	ai162
1885	5.9306	-0.00268236	-0.00888627	0.305487	0.323605					90	141	s01	aldh	ai162
1886	8.14173	-0.0219866	0.0327846	0.315367	0.341043					4	302	s01	aldh	ai162
1887	4.15351	-0.00212453	0.00806581	0.315697	0.328809					155	439	s01	aldh	ai162
1888	-2.04267	0.0173539	-0.0194446	0.323882	0.317266					221	195	s01	aldh	ai162
1889	2.3742	0.00529958	0.0029708	0.318932	0.326504					272	444	s01	aldh	ai162
1890	62.9223	0.0662779	-0.0698702	0.317743	0.517675	5.74616	0.0230166			16	114	s01	aldh	ai162
1891	12.0353	-0.0107206	0.0178481	0.3065	0.343388					60	178	s01	aldh	ai162
1892	-15.9761	0.0843766	-0.0291372	0.402151	0.337903					14	508	s01	aldh	ai162
1893	2.95317	-0.0223554	0.028509	0.31489	0.324189					198	202	s01	aldh	ai162
1894	3.04495	0.0229731	-0.0175126	0.316064	0.325688					48	246	s01	aldh	ai162
[truncated: 3,196 more rows]

## Sheet: Supplemental Figure 4
Supplemental Figure 4
BASELINE EVOKED																NORMALIZED TO NON-EVOKED EUPNEA AVERAGE OF ALL	evoked
evoked		Baseline																	Baseline
	DIA amp		DIA dur		XII amp		XII dur		XII PBI		eupnea evoked	sighs evoked	failures	sigh probability	failure to evoke		DIA amp norm		XII amp norm
file	eupnea	sigh	eupnea	sigh	eupnea	sigh	eupnea	sigh	eupnea	sigh	3	37				file	eupnea	sigh	eupnea	sigh
20200724	0.157786	0.245506	0.210986	0.182665	1.35315	2.09075	0.151867	0.136646	0.684433	1.00189	4	36		0.9	0	20200724	1.20874	1.86762	1.36524	2.12422
20200729	0.108488	0.193248	0.194135	0.192897	0.469666	0.556471	0.229975	0.194881	1.20485	1.57656	4	36		0.9	0	20200729	1.17617	1.39355	1.42292	2.53464
20200807	0.23067	0.320837	0.175014	0.215106	0.68658	0.691258	0.141429	0.190177	0.648093	0.988608	14	26		0.65	0	20200807	1.24218	1.25065	1.54731	2.15213
20200813		0.0753258		0.191885		0.668688		0.142074		0.952582	0	38		0.95	0.05	20200813	1	2.06738	1	2.10867
20200817	0.0630334	0.0762084	0.14736	0.138639	1.56766	2.75055	0.152338	0.1066	1.0285	1.5893	39	1		0.025	0	20200817	1.07835	1.89202	1.33442	1.61333
20200818	0.0227824		0.161482		1.60103		0.172748		0.0851174		23	0		0	0.425	20200818	1.08186		1.0986
20200904	0.121317	0.290475	0.168932	0.171909	0.917608	1.49378	0.115118	0.127814	0.703891	1.58611	11	21		0.525	0.2	20200904	1.12998	1.8395	1.14855	2.75003
20200911	0.107572	0.146788	0.199821	0.187927	1.07666	1.31277	0.17174	0.177715	0.61792	0.798675	5	20		0.5	0.375	20200911	1.15677	1.41045	1.51012	2.06063
20200918	0.172601	0.233836	0.16598	0.184136	0.540085	0.682338	0.140475	0.150411	0.4626	0.621817	4	35		0.875	0.025	20200918	1.2579	1.58922	1.34716	1.82511
20200925	0.0431775		0.197606		0.431168		0.20558		1.16939		40	0		0	0	20200925	0.938443		1.12204
20200930	0.0627792	0.0821233	0.241425	0.182641	1.45294	2.20954	0.1877	0.136297	0.8428	0.886405	1	37		0.925	0.05	20200930	0.842535	1.28127	1.41091	1.84565
BASELINE SPONTANEOUS																BASELINE SPONTANEOUS NORMALIZED
	DIA amp		DIA dur		XII amp		XII dur		XII PBI								DIA amp norm		XII amp norm
file	eupnea	sigh	eupnea	sigh	eupnea	sigh	eupnea	sigh	eupnea	sigh						file	eupnea	sigh	eupnea	sigh
20200724	0.0932765	0.184968	0.187861	0.2121	1.03228	1.47292	0.179855	0.217731	0.385511	0.46132						20200724	1	1.98301	1	1.42686
20200729	0.0512311	0.12349	0.19191	0.231605	0.321133	0.390944	0.201971	0.237913	0.399716	0.582318						20200729	1	1.21739	1	2.41045
20200807	0.150532	0.197878	0.203617	0.1993	0.364525	0.270081	0.188639	0.208144	0.476321	0.5041						20200807	1	0.74091	1	1.31452
20200813	0.038394	0.129075	0.130585	0.156625	0.290562	0.620804	0.139799	0.127111	0.208312	0.443375						20200813	1	2.13656	1	3.36186
20200817																20200817	1	0.931487	1	1.69905
20200818	0.00999052	0.0169744	0.159948	0.135	0.70406	0.655823	0.173871	0.179087	1.00168	0.8067						20200818	1	1.55321	1	2.50341
20200904	0.082724	0.207092	0.168608	0.187733	0.672735	1.0449	0.131607	0.168225	0.194881	0.289807						20200904	1	1.21392	1	2.08321
20200911																20200911	1		1
20200918	0.0803082	0.157707	0.144156	0.2094	0.344852	0.557861	0.152668	0.20246	0.259356	0.3519						20200918	1	1.61769	1	1.96378
20200925																20200925	1		1
20200930	0.0417508	0.0869758	0.206596	0.163176	2.05237	2.49142	0.174856	0.124218	0.747317	0.779671						20200930	1	1.21392	1	2.08321
20211228 WT	0.0478513	0.129942	0.115588	0.14803	0.558222	1.01331	0.113262	0.143248	0.158939	0.252173						20211228 WT	1	1.81524	1	2.71553
20210113	0.0235813	0.0565823	0.16077	0.218079	0.214525	0.537254	0.17559	0.203712	0.193052	0.3566						20210113	1	2.50439	1	2.39946
20210114 WT	0.148583	0.526359	0.145485	0.166093	1.07722	3.46335	0.15739	0.186493	0.166016	0.254238						20210114 WT	1	3.21506	1	3.54253
MRS2279 EVOKED																MRS2279 EVOKED NORMALIZED
	DIA amp		DIA dur		XII amp		XII dur		XII PBI								DIA amp		XII amp
file	eupnea	sigh	eupnea	sigh	eupnea	sigh	eupnea	sigh	eupnea	sigh						file	eupnea	sigh	eupnea	sigh
20200724														0	1	20200724
20200729	0.052695	0.22857	0.0768795	0.214201	0.81604	0.810359	0.2647	0.195469	0.8358	2.56046	1	39		0.975	0	20200729	1.88625	1.87312	0.641712	2.7835
20200807														0	1	20200807
20200813	0.0386653		0.108753		0.455322		0.2501		1.4104		1	0		0	0.975	20200813	1.27495		0.778927
20200817														0	1	20200817
20200818	0.0199521		0.150985		1.47099		0.17425		1.88276		8	0		0	0.8	20200818	0.903296		0.911158
20200904														0	1	20200904
20200911	0.061996	0.0773891	0.165843	0.183721	0.826541	1.00906	0.145082	0.1468	0.625673	0.6479	22	2		0.05	0.4	20200911	1.04833	1.27984	1.22438	1.52838
20200918														0	1	20200918
20200925	0.0623801	0.106961	0.184741	0.17904	0.589905	0.890135	0.1833	0.182474	1.4887	2.25379	1	39		0.975	0	20200925	1.31401	1.98278	1.95356	3.34971
20200930	0.0557628	0.0861522	0.0521482	0.063369	2.52899	3.19381	0.166333	0.184876	1.54267	1.75926	3	37		0.925	0	20200930	1.12476	1.42044	1.60061	2.4729
MRS2279 SPONTANEOUS																MRS2279 SPONTANEOUS NORMALIZED
	DIA amp		DIA dur		XII amp		XII dur		XII PBI								DIA amp norm		XII amp norm
file	eupnea	sigh	eupnea	sigh	eupnea	sigh	eupnea	sigh	eupnea	sigh						file	eupnea	sigh	eupnea	sigh
20200724																20200724
20200729	0.0676884	0.225067	0.212372	0.2644	0.3167	0.742493	0.204128	0.262915	0.312629	0.5516						20200729	1	3.32504	1	2.34447
20200807																20200807
20200813	0.0501278	0.112241	0.111802	0.13745	0.238431	0.466461	0.115405	0.129573	0.222098	0.40525						20200813	1	1.95638	1	2.2391
20200817																20200817	1	1.08941	1	2.23467
20200818	0.0188917	0.0422168	0.171887	0.200933	1.90862	2.07926	0.188017	0.190224	1.56283	2.26873						20200818	1	0.979298	1	1.5666
20200904																20200904
20200910	0.211967	0.332068	0.116246	0.158733	0.56176	0.55013	0.142	0.170548	1.06339	2.11807						20200910	1	0.979298	1	1.5666
20200911																20200911
20200918																20200918
20200925																20200925
20200930	0.0410597	0.0883133	0.16879	0.1664	2.74929	2.80121	0.160103	0.125176	0.712805	1.0435						20200930	1	1.01889	1	2.15085
20211228 WT	0.0465798	0.10979	0.105783	0.182018	0.37277	0.574314	0.114458	0.133093	0.163478	0.312574						20211228 WT	1	1.54067	1	2.35703
20210106 WT	0.0258906	0.0377345	0.15842	0.1817	0.465869	0.448608	0.170222	0.201937	0.249197	0.3048						20210106 WT	1	0.96295	1	1.45746
20210113	0.0429763	0.189835	0.155142	0.188168	0.303494	0.715198	0.180558	0.223813	0.230307	0.562312						20210113	1	2.35654	1	4.4172
20210114 WT	0.156599	0.760273	0.138557	0.168779	1.12299	4.68642	0.154607	0.189577	0.196521	0.327755						20210114 WT	1	4.17315	1	4.85491
